# Supplementary material for: Impact of SliP4 deletion on the high-light acclimation in Synechocystis sp. PCC 6803
Source: Microlife. 2026 Jan 19;7:uqag003. doi: 10.1093/femsml/uqag003 (PMC12850537; doi:10.1093/femsml/uqag003)
Supplement: uqag003_Supplemental_File [file uqag003_supplemental_file.zip]

Archive with 1 entries (1 files):
- Supplementary TablesS1-4 Figure S1.xlsx
