# Supplementary material for: Impact of SliP4 deletion on the high-light acclimation in Synechocystis sp. PCC 6803
Source: Microlife. 2026 Jan 19;7:uqag003. doi: 10.1093/femsml/uqag003 (PMC12850537; doi:10.1093/femsml/uqag003)
Supplement: uqag003_Supplemental_File [file uqag003_supplemental_file.zip › Supplementary TablesS1-4 Figure S1.xlsx]

## Sheet: Index
Supplementary data to the manuscript - Impact of SliP4 deletion on the high-light acclimation in Synechocystis sp. PCC 6803
Figure S1	Growth curve of strains and sampling points
Table S1	Transcriptome - changed RNA values in wild type and mutant cells 0.5 hours after high light stress
Table S2	Transcriptome - changed RNA values in wild type and mutant cells 24 hours after high light stress
Table S3	Proteome - changed protein values in wild type and mutant cells 24 hours after high light stress
Table S4	Metabolome - changed amounts of metabolites in wild type and mutant cells 24 hours after high light stress

## Sheet: Figure S1
Supplemental Figure S1: Growth of the two strains and sampling points during the high-light experiment.
Cells of the wild type (WT) and mutant ∆sliP4 were pre-cultivated at standard light of 50 μmol photons m-2 s-1.
The cells were then transferred to high light (HL) of 250 μmol photons m-2 s-1 at time 0 h.
Growth was followed for 48 h at HL in the Multicultivator by automatic measuring the optical density at 720 nm (OD720nm).
Mean values and standard deviations are shown for the increase in OD720nm from three independent culture vessels.
Sampling points are indicated by red arrows (0 h – before HL stress for transcriptome, proteome and metabolome; 30 min – transcriptome HL; 24 h - metabolome HL; 48 h – transcriptome and proteome HL).

## Sheet: Table S1
gene	Description	slip4_0.5h-slip4_0h	slip4_0.5h-WT_0.5h	slip4_0h-WT_0h	WT_0.5h-WT_0h
slr5055	similar to UDP-N-acetyl-D-mannosaminuronic acid transferase	1.41877	4.89985	3.89035	0.409267
sll5057	probable glycosyltransferase	1.80107	4.452	3.43193	0.781
sll5046	unknown protein	1.28863	3.68482	2.40999	0.0138004
sll5044	unknown protein	2.41792	3.54525	1.14688	0.019549
sll5043	probable glycosyltransferase	2.66008	3.39626	0.905978	0.169799
slr5056	probable glycosyltransferase	2.08763	3.25671	1.29487	0.125795
ssr2848	unknown protein	0.201177	3.16078	2.83214	-0.12746
sll5042	probable sulfotransferase	1.53801	2.41916	0.846611	-0.0345395
slr2015	type 4 pilin-like protein, essential for motility	0.0534726	2.36803	2.45995	0.145387
slr2016	type 4 pilin-like protein, essential for motility	0.736938	2.28106	1.8163	0.272173
ssl5045	unknown protein	1.52498	2.22527	0.538392	-0.161903
slr2017	type 4 pilin-like protein, essential for motility	0.514308	2.09029	1.7861	0.210113
slr2018	unknown protein	0.373852	2.07954	1.86493	0.159242
slr1259	hypothetical protein	-0.609444	2.07025	2.01206	-0.66763
slr0442	unknown protein	0.612943	1.9163	1.39269	0.0893327
ssl2874	hypothetical protein	0.369382	1.70666	0.89559	-0.441684
slr1260	hypothetical protein	-0.712062	1.68273	1.80141	-0.593383
sll1514	16.6 kDa small heat shock protein, molecular chaperone	-0.547601	1.6127	0.740524	-1.41978
slr1667	hypothetical protein (target gene of sycrp1)	-4.41285	1.4772	4.98635	-0.903699
slr0967	hypothetical protein	-0.340042	1.44176	1.49332	-0.288489
slr7076	hypothetical protein	-0.398474	1.40465	1.50749	-0.295635
slr1261	hypothetical protein	-1.19329	1.40443	1.78826	-0.809455
sll1451	nitrate/nitrite transport system permease protein	3.74632	1.39436	-0.44119	1.91077
sll1452	nitrate/nitrite transport system ATP-binding protein	4.1629	1.30514	-0.766371	2.09139
slr2076	60kD chaperonin	1.56477	1.27455	1.12074	1.41097
slr1452	sulfate transport system substrate-binding protein	1.50996	1.2715	0.022557	0.261017
sll1450	nitrate/nitrite transport system substrate-binding protein	3.26985	1.2495	-0.227552	1.7928
sll0327	unknown protein	0.388332	1.23079	0.618825	-0.223635
sll0218	hypothetical protein	0.464116	1.22456	1.00512	0.244682
slr2075	10kD chaperonin	1.73254	1.1823	0.99319	1.54343
slr0006	unknown protein	-0.704638	1.16923	1.52857	-0.345294
sll1732	NADH dehydrogenase subunit 5 (involved in low CO2-inducible, high affinity CO2 uptake)	-0.0206021	1.1599	1.42545	0.244948
sll1453	nitrate/nitrite transport system ATP-binding protein	4.44469	1.10864	-0.968682	2.36737
slr1963	water-soluble carotenoid protein	1.97302	1.1041	1.00394	1.87286
sll5041	putative transposase [ISY523u: 38789 - 39659]	0.963828	1.07785	0.170226	0.0562054
sll1733	NADH dehydrogenase subunit 4 (involved in low CO2-inducible, high affinity CO2 uptake)	1.02934	1.05517	0.835493	0.809667
slr0007	probable sugar-phosphate nucleotidyltransferase	-0.407425	1.04629	1.38083	-0.0728843
sll1053	hypothetical protein	-0.511509	1.01864	1.16355	-0.366601
sll1009	unknown protein	-1.77553	1.00836	0.344713	-2.43918
slr5053	unknown protein	0.451363	0.993478	0.57513	0.0330148
slr5054	probable glycosyltransferase	0.669664	0.980233	0.32417	0.0136006
slr0899	cyanate lyase	4.29547	0.977257	-1.03434	2.28388
ssl0452	phycobilisome degradation protein NblA	2.64541	0.976245	0.374238	2.0434
ssr2016	hypothetical protein	3.84428	0.972542	0.0331673	2.9049
sll0217	flavoprotein	0.259999	0.932984	0.76443	0.091445
sll0528	hypothetical protein	0.310836	0.919347	0.644797	0.0362864
sll0219	flavoprotein	0.467052	0.909995	0.601215	0.158272
sll1734	protein involved in low CO2-inducible, high affinity CO2 uptake	1.2827	0.909824	0.588296	0.961175
slr1204	protease	0.0818777	0.908205	0.891516	0.0651892
slr1594	two-component response regulator PatA subfamily	2.21885	0.865207	-0.271138	1.08251
sll0108	ammonium/methylammonium permease	4.46784	0.862833	-1.19259	2.41242
slr1351	UDP-N-acetylmuramoylalanyl-D-glutamyl-2 6-diaminopimelate--D-alanyl-D-alanine ligase	1.37049	0.821718	0.100027	0.648802
slr0900	molybdopterin biosynthesis MoeA protein	2.87411	0.817448	-0.39808	1.65858
sll0846	hypothetical protein	-0.505991	0.815495	0.11023	-1.21126
slr0106	unknown protein	-0.101681	0.798634	0.910342	0.0100272
slr7100	unknown protein	-0.0105418	0.795273	0.231912	-0.573903
sll0443	unknown protein	0.771041	0.787628	0.397798	0.381211
slr1704	hypothetical protein	-0.405007	0.785799	0.176436	-1.01437
sll1017	ammonium/methylammonium permease	2.15946	0.777116	-0.24232	1.14003
slr0105	hypothetical protein	-0.12285	0.770842	0.724396	-0.169295
sll1735	hypothetical protein	1.55429	0.763659	0.231401	1.02203
sll1384	similar to DnaJ protein	0.495655	0.757283	0.581678	0.320051
slr0373	hypothetical protein	-3.73675	0.754339	1.23699	-3.2541
slr1687	hypothetical protein	-0.00785102	0.746368	0.722396	-0.0318232
slr1262	hypothetical protein	-0.746466	0.737254	1.18681	-0.296906
sll0170	DnaK protein 2, heat shock protein 70, molecular chaperone	1.23545	0.732465	0.391914	0.894896
sll0416	60 kDa chaperonin 2, GroEL2, molecular chaperone	1.83563	0.726499	0.296802	1.40593
sll1454	ferredoxin-nitrate reductase	2.83331	0.719822	-0.360648	1.75284
slr7096	hypothetical protein	-0.374177	0.719101	1.00749	-0.0857861
ssl1911	glutamine synthetase inactivating factor IF7	-4.43982	0.715893	0.685145	-4.47056
slr1201	urea transport system permease protein	2.43149	0.714089	-0.474512	1.24289
slr1544	unknown protein	3.8447	0.711259	0.44788	3.58132
ssl0453	phycobilisome degradation protein NblA	2.71695	0.709514	0.218966	2.2264
sll1239	unknown protein	-0.130011	0.709331	0.591884	-0.247458
slr1200	urea transport system permease protein	2.86624	0.697755	-0.775159	1.39333
slr0364	hypothetical protein	0.507025	0.694264	0.517495	0.330256
sll1054	hypothetical protein	0.0116977	0.680522	0.660909	-0.00791558
sll0444	unknown protein	0.164218	0.671067	0.564758	0.0579093
slr0898	ferredoxin--nitrite reductase	2.92461	0.670682	-0.408413	1.84551
ssr2595	high light-inducible polypeptide HliB, CAB/ELIP/HLIP superfamily	3.95773	0.667703	0.553615	3.84364
slr0374	hypothetical protein	-3.67176	0.665517	1.27496	-3.06231
sll0905	hypothetical protein	-0.0583244	0.660644	0.685632	-0.0333365
sll0775	unknown protein	-0.330403	0.64459	0.712247	-0.262746
sll0328	unknown protein	0.280116	0.642435	0.0975932	-0.264726
sll0519	NADH dehydrogenase subunit 1	0.0572913	0.642085	0.878627	0.293834
slr1279	NADH dehydrogenase subunit 3	0.229492	0.620727	0.620863	0.229628
slr1152	hypothetical protein	-0.352012	0.620014	0.332753	-0.639273
slr1185	cytochrome b6-f complex alternative iron-sulfur subunit (Rieske iron sulfur protein)	-0.255764	0.611581	0.974324	0.10698
sll0247	iron-stress chlorophyll-binding protein, homologous to psbC (CP43)	-0.243529	0.611364	0.67358	-0.181313
sll7070	unknown protein	-0.203016	0.611296	0.652534	-0.161779
slr0901	molybdopterin biosynthesis protein A	2.36856	0.610715	-0.254144	1.5037
slr2131	RND multidrug efflux transporter	1.04318	0.603908	0.507564	0.946836
sll0330	sepiapterine reductase	0.661642	0.600702	0.456529	0.517469
sll0445	unknown protein	0.25344	0.600365	0.476659	0.129734
ssr2439	hypothetical protein	0.6814	0.600096	0.0940622	0.175366
slr1675	putative hydrogenase expression/formation protein HypA1	0.115454	0.599466	0.551525	0.0675125
slr1281	NADH dehydrogenase subunit I	0.642184	0.593907	0.4806	0.528877
ssr2194	unknown protein	-0.627261	0.585627	0.291729	-0.921159
sll0520	NADH dehydrogenase subunit NdhI	0.604607	0.585019	0.532616	0.552203
slr1676	hypothetical protein	0.378145	0.582265	0.468364	0.264244
sll0521	NADH dehydrogenase subunit 6	0.81573	0.570961	0.377903	0.622673
sll1863	unknown protein	1.21751	0.567068	0.311391	0.961835
slr0288	glutamate--ammonia ligase	2.52811	0.565935	-0.86244	1.09973
slr1512	sodium-dependent bicarbonate transporter	1.69879	0.560717	0.8877	2.02577
sll0430	HtpG, heat shock protein 90, molecular chaperone	1.17783	0.553565	0.0439583	0.668227
sll7075	unknown protein	-0.0159337	0.548353	0.61096	0.0466729
slr1280	NADH dehydrogenase subunit NdhK	0.284836	0.546872	0.485917	0.223882
slr1593	hypothetical protein	1.12505	0.542755	-0.399322	0.182976
sll1483	periplasmic protein, similar to transforming growth factor induced protein	2.75086	0.536719	0.351321	2.56546
sll0223	NADH dehydrogenase subunit 2	1.13561	0.536626	0.389063	0.98805
sll0909	unknown protein	0.592176	0.532322	0.30943	0.369284
ssr1527	probable molybdopterin [MPT] converting factor, subunit 1	2.07228	0.531537	0.0390786	1.57982
slr0902	molybdenum cofactor biosynthesis protein C, fused to molybdopterin-guanine dinucleotide biosynthesis protein MobA	2.18421	0.526853	-0.298384	1.35897
slr7023	hypothetical protein	-0.185076	0.526696	1.11088	0.399106
slr0008	carboxyl-terminal processing protease	-0.4146	0.520217	0.561903	-0.372914
slr1756	glutamate--ammonia ligase	3.03198	0.517993	-1.13995	1.37404
slr1677	hypothetical protein	0.394277	0.516075	0.492851	0.371054
slr2019	ATP-binding protein of ABC transporter	0.424283	0.508397	0.106565	0.0224503
slr0903	molybdopterin (MPT) converting factor, subunit 2	1.90943	0.502895	-0.153294	1.25324
slr1908	probable porin; major outer membrane protein	1.56981	0.50251	0.851625	1.91892
sll0522	NADH dehydrogenase subunit 4L	1.04696	0.500629	0.164034	0.710365
sll1862	unknown protein	1.13828	0.497787	0.279351	0.919845
ssr2333	unknown protein	0.298622	0.4913	0.513209	0.320531
sll6055	hypothetical protein	-0.0242807	0.485388	0.508392	-0.0012765
ssr6030	unknown protein	0.575764	0.483311	0.337288	0.429741
sll1031	carbon dioxide concentrating mechanism protein CcmM, putative carboxysome structural protein	1.54493	0.483294	-0.232558	0.829077
slr0011	possible Rubisco chaperonin	0.946965	0.481989	0.160026	0.625001
slr1603	hypothetical protein	-0.511888	0.47999	0.432013	-0.559864
slr0009	ribulose bisphosphate carboxylase large subunit	0.710951	0.476952	0.24723	0.481229
slr1641	ClpB protein	0.0187945	0.472799	0.26751	-0.186495
slr1915	hypothetical protein	1.275	0.471296	0.150847	0.954554
sll1679	periplasmic protease HhoA	-0.712191	0.471219	0.500994	-0.682416
slr0513	iron transport system substrate-binding protein, periplasmic protein	0.0183005	0.469979	1.01638	0.564703
ssr1528	hypothetical protein	1.0244	0.46946	0.298819	0.853755
ssl2542	high light-inducible polypeptide HliA, CAB/ELIP/HLIP superfamily	4.10008	0.469449	0.462236	4.09286
slr1505	unknown protein	-0.200428	0.46901	0.381081	-0.288357
slr7097	hypothetical protein	-0.374394	0.46443	0.808322	-0.0305028
ssl5098	unknown protein	-0.24351	0.463071	0.522753	-0.183828
sll1086	unknown protein	-1.48912	0.463021	0.542786	-1.40935
slr2002	cyanophycin synthetase	1.58691	0.459847	-0.274129	0.85293
sll1541	hypothetical protein	0.633858	0.450029	0.471584	0.655413
sll1030	carbon dioxide concentrating mechanism protein CcmL, putative carboxysome assembly protein	1.27121	0.447541	0.0134179	0.837087
sll1694	pilin polypeptide PilA1	-1.16388	0.4425	-0.0167744	-1.62315
slr0012	ribulose bisphosphate carboxylase small subunit	0.963576	0.441637	0.110044	0.631984
slr1764	similar to tellurium resistance protein TerE	-0.196101	0.440597	0.783922	0.147225
sll1029	carbon dioxide concentrating mechanism protein CcmK	1.23379	0.439185	-0.0370801	0.757521
sll1028	carbon dioxide concentrating mechanism protein CcmK	1.09615	0.438046	0.0353171	0.693424
sll1079	putative hydrogenase expression/formation protein HypB	1.98295	0.436201	-0.198794	1.34796
slr7099	unknown protein	-0.453749	0.435296	0.673516	-0.215528
ssl0410	unknown protein	0.907961	0.428741	0.1846	0.66382
sll2012	group2 RNA polymerase sigma factor SigD	1.47265	0.423356	0.260134	1.30942
sll2013	hypothetical protein	1.66703	0.419782	-0.157624	1.08963
slr2003	hypothetical protein	1.33356	0.418565	-0.335637	0.579361
sll1680	hypothetical protein	-0.431493	0.418308	0.19256	-0.65724
slr1513	periplasmic protein, function unknown	1.73072	0.412743	0.349513	1.66749
slr7101	unknown protein	0.184139	0.408038	0.178946	-0.0449524
ssl3769	unknown protein	-0.35773	0.402331	0.56034	-0.19972
sll1032	carbon dioxide concentrating mechanism protein CcmN, putative carboxysome assembly protein	1.80665	0.397068	-0.387107	1.02247
sll1271	probable porin; major outer membrane protein	1.25607	0.395889	-0.213955	0.646224
sll1270	periplasmic substrate-binding and integral membrane protein of the ABC-type Bgt permease for basic amino acids and glutamine BgtB	1.3948	0.394638	-0.185701	0.814459
slr1674	hypothetical protein	0.00969758	0.393928	0.359196	-0.0250344
slr6012	unknown protein	-1.39919	0.392836	0.735176	-1.05685
slr1285	two-component sensor histidine kinase	0.398896	0.387589	0.422691	0.433998
sll1078	putative hydrogenase expression/formation protein HypA	1.52494	0.38659	-0.0279958	1.11035
sll1292	two-component response regulator CheY subfamily	0.904328	0.385356	0.413484	0.932456
sll5049	similar to polysaccharide biosynthesis protein	0.283027	0.381136	0.200006	0.101897
sll1080	ABC transport system substrate-binding protein	2.16848	0.379706	-0.125246	1.66353
slr0179	hypothetical protein	-0.728717	0.376728	0.661362	-0.444083
sll0910	unknown protein	0.256591	0.367567	0.246838	0.135862
sll0446	unknown protein	0.221534	0.367054	0.327606	0.182086
sll1081	ABC transport system permease protein	1.33305	0.364912	-0.0645008	0.903632
slr0366	unknown protein	0.27536	0.359445	0.167292	0.0832071
slr7094	hypothetical protein	-1.33699	0.35843	1.11107	-0.584354
slr1380	quinol oxidase subunit II	0.29526	0.357531	0.155978	0.0937078
sll5002	unknown protein	0.260442	0.356959	0.29072	0.194203
sll1275	pyruvate kinase 2	0.370902	0.354621	0.196677	0.212958
sll1515	glutamine synthetase inactivating factor IF17	-3.95183	0.350392	0.853836	-3.44839
slr1379	quinol oxidase subunit I	0.182765	0.34867	0.0843863	-0.0815191
slr5111	unknown protein	-0.105325	0.347086	0.226661	-0.22575
slr1898	N-acetylglutamate kinase	1.13901	0.345939	-0.125138	0.667934
sll1154	putative antibiotic efflux protein	-0.272061	0.344639	0.372627	-0.244073
ssr7017	hypothetical protein	0.438299	0.343062	0.575979	0.671216
ssl3044	probable ferredoxin	2.16887	0.342526	0.227087	2.05343
sll0783	unknown protein	1.46743	0.341648	-0.217232	0.908548
sll1550	probable porin; major outer membrane protein	0.838383	0.340853	0.383784	0.881314
slr1760	two-component response regulator	-0.240734	0.338294	0.360799	-0.218229
slr0404	hypothetical protein	-0.846733	0.335184	0.342359	-0.839557
sll1082	ABC transport system ATP-binding protein	1.11918	0.334754	0.0731029	0.85753
slr0616	unknown protein	-0.691502	0.334488	1.17151	0.145524
slr0709	hypothetical protein	0.392828	0.334398	-0.0223642	0.0360659
sll0541	acyl-lipid desaturase (delta 9)	-0.987969	0.327897	0.328434	-0.987432
slr0904	competence protein ComM homolog	0.0698591	0.322792	0.496424	0.243491
slr1392	ferrous iron transport protein B	0.131458	0.322475	0.267779	0.0767609
slr1535	hypothetical protein	-2.10765	0.321854	0.594617	-1.83489
sll7090	unknown protein	-1.60643	0.320161	0.931331	-0.99526
slr0865	hypothetical protein	0.0533737	0.3193	0.108826	-0.157101
ssr1155	hypothetical protein	-0.344588	0.317258	0.635472	-0.0263732
sll7069	hypothetical protein	-0.287337	0.317117	0.342632	-0.261822
sll1660	hypothetical protein	-0.0719088	0.316526	0.26331	-0.125125
sll1924	cAMP receptor protein sycrp1 homolog	0.217775	0.315684	0.232247	0.134339
ssr6046	hypothetical protein	0.198503	0.3114	0.149411	0.0365137
sll1022	hypothetical protein	-0.207203	0.31026	0.12872	-0.388743
slr0261	NADH dehydrogenase subunit 7	0.530345	0.309276	0.060989	0.282058
sll1193	hypothetical protein	-0.61694	0.307295	0.321321	-0.602914
sll5050	probable glycosyltransferase	0.449498	0.305198	0.0368398	0.18114
sll0447	unknown protein	0.742004	0.303244	-0.0083338	0.430426
slr1805	two-component sensor histidine kinase	-0.330543	0.301414	0.320778	-0.311179
slr0642	hypothetical protein	0.544711	0.298998	0.475542	0.721255
slr6043	probable cation efflux system protein, czcA homolog	0.776947	0.29607	-0.122292	0.358584
sll5048	probable glycosyltransferase	0.376403	0.294651	0.105125	0.186877
sll1049	hypothetical protein	1.00462	0.294038	-0.0406774	0.669902
slr0320	hypothetical protein	0.419423	0.291334	0.495963	0.624052
sll1736	hypothetical protein	0.462226	0.288879	0.133422	0.306769
sll0157	hypothetical protein	0.143016	0.287119	0.36961	0.225507
slr1992	glutathione peroxidase-like NADPH peroxidase	2.50386	0.285761	-0.27955	1.93855
slr0710	glutamate dehydrogenase (NADP+)	0.054685	0.283758	0.0197078	-0.209365
slr0868	unknown protein	-0.457931	0.28316	0.357538	-0.383553
sll1681	unknown protein	-0.340753	0.282795	0.216622	-0.406927
sll1077	agmatinase	1.16853	0.279497	-0.0417317	0.847303
sll0005	hypothetical protein	0.319895	0.27881	0.0934954	0.13458
slr0228	cell division protein FtsH	0.835673	0.276557	0.329947	0.889063
slr1376	hypothetical protein	-0.22176	0.274206	0.272033	-0.223933
slr0869	hypothetical protein	-1.37155	0.273062	0.545836	-1.09878
slr1670	unknown protein	-0.0415964	0.271108	0.207997	-0.104708
sll0335	hypothetical protein	1.02697	0.270847	-0.0051868	0.750941
sll1213	GDP-fucose synthetase	0.609996	0.268503	0.307032	0.648525
slr7095	hypothetical protein	-0.359053	0.268438	0.497784	-0.129707
sll1427	protease	-1.09677	0.267258	0.423613	-0.940413
slr2089	squalene-hopene-cyclase	0.789298	0.266925	0.0228663	0.54524
slr0853	ribosomal-protein-alanine acetyltransferase	0.773272	0.266109	0.0550537	0.562217
sll0020	ATP-dependent Clp protease ATPase subunit	-0.952778	0.265545	0.427998	-0.790325
sll0478	unknown protein	-0.0267783	0.261888	0.222116	-0.0665502
ssr0349	hypothetical protein	-0.370014	0.260468	0.270524	-0.359958
sll5052	similar to exopolysaccharide export protein	0.196027	0.259531	0.0137089	-0.049795
sll1071	hypothetical protein	0.263065	0.258038	0.375566	0.380592
sll0418	2-methyl-6-phytylbenzoquinone methyltransferase	-0.322831	0.256641	0.238718	-0.340755
sll1695	pilin polypeptide PilA2	-0.074738	0.256224	-0.302208	-0.63317
slr1186	hypothetical protein	0.46775	0.255389	0.412768	0.625128
slr1171	glutathione peroxidase-like NADPH peroxidase,glutathione peroxidase	0.209393	0.255127	-0.0535259	-0.0992594
sll0498	hypothetical protein	-0.757901	0.254888	0.246021	-0.766768
slr1604	cell division protein FtsH	0.249316	0.252839	0.394803	0.391281
slr0649	methionyl-tRNA synthetase	0.319721	0.252296	-0.00380772	0.0636176
slr0852	hypothetical protein	0.797	0.25208	0.185387	0.730306
sll6053	hypothetical protein	0.207682	0.250881	0.363443	0.320244
sll1240	unknown protein	-0.317952	0.249153	0.281272	-0.285833
sll0887	putative modulator of DNA gyrase; PmbA homolog	-0.247766	0.248866	0.2941	-0.202532
slr0883	hypothetical protein	0.745416	0.248828	0.108741	0.605329
slr6071	unknown protein	-1.53246	0.245881	0.666548	-1.1118
sll0764	urea transport system ATP-binding protein	1.41347	0.244311	-0.400985	0.768177
slr6042	probable cation efflux system protein, czcB homolog	0.489682	0.243799	0.0273727	0.273256
slr1194	hypothetical protein	-0.286679	0.243385	0.187844	-0.34222
sll0792	Zinc-responsive repressor ZiaR	-0.345952	0.242671	0.460878	-0.127744
slr0643	hypothetical protein	-0.286637	0.242657	0.259312	-0.269982
sll1119	hypothetical protein	1.81939	0.242627	-0.268691	1.30807
sll1429	unknown protein	-0.0221771	0.241773	0.454484	0.190535
sll0867	hypothetical protein	-0.746879	0.240678	0.363365	-0.624193
sll0384	unknown protein	0.102544	0.240267	-0.109223	-0.246946
sll6052	hypothetical protein	0.230753	0.238625	0.34782	0.339948
slr0897	probable endoglucanase	-0.259495	0.238452	0.371249	-0.126698
sll0911	unknown protein	0.0143506	0.237916	0.168605	-0.0549603
slr7081	unknown protein	-0.331785	0.236709	0.308474	-0.26002
sll0549	hypothetical protein	-0.269949	0.236368	0.47237	-0.0339476
slr1565	hypothetical protein	0.331964	0.234147	-0.0584815	0.0393359
sll6054	hypothetical protein	-0.0262061	0.233318	0.430642	0.171117
sll1212	GDP-mannose 4,6-dehydratase	0.628347	0.232327	0.408008	0.804028
slr1747	cell death suppressor protein Lls1 homolog	0.668846	0.231473	0.225434	0.662807
slr0423	hypothetical protein	2.62397	0.231452	-0.183101	2.20941
sll5063	unknown protein	0.118718	0.230994	0.104434	-0.00784223
slr0164	ATP-dependent Clp protease proteolytic subunit	-0.230333	0.229324	0.213093	-0.246564
sll0220	L-glutamine:D-fructose-6-P amidotransferase	-0.225562	0.228395	0.289991	-0.163966
sll0784	nitrilase	0.384313	0.22814	0.0675819	0.223755
slr0262	unknown protein	0.30817	0.227931	0.110472	0.19071
sll1377	probable glycosyltransferase	-0.824552	0.226658	0.325718	-0.725492
sll1294	methyl-accepting chemotaxis protein	0.875595	0.225792	0.327851	0.977654
slr7098	unknown protein	-0.251859	0.2251	0.408322	-0.0686373
slr0476	unknown protein	0.38828	0.223515	0.900673	1.06544
sll1426	unknown protein	-1.43771	0.223054	0.541384	-1.11938
sll1566	glucosylglycerolphosphate synthase	0.496761	0.222846	0.216815	0.49073
slr1743	type 2 NADH dehydrogenase NdbB	-0.276671	0.222623	0.393186	-0.106107
sll0198	hypothetical protein	-0.217331	0.222018	0.135495	-0.303854
slr1739	photosystem II 13 kDa protein homolog	-1.24997	0.221919	0.315959	-1.15593
slr1220	hypothetical protein	-0.195548	0.221041	0.279344	-0.137245
slr0581	unknown protein	-1.12368	0.219595	0.65367	-0.689606
slr0355	hypothetical protein	-0.0146761	0.218702	0.238842	0.00546368
slr1751	periplasmic carboxyl-terminal protease	-1.05611	0.217165	0.521137	-0.75214
sll0536	probable potassium channel protein	0.596215	0.216054	-0.121018	0.259144
slr0964	hypothetical protein	-0.25244	0.215132	-0.00643383	-0.474006
slr0615	ATP-binding protein of ABC transporter	-0.30803	0.214498	0.249466	-0.273062
sll0419	unknown protein	0.162313	0.214382	-0.0400796	-0.092149
ssl5025	hypothetical protein	0.172586	0.214131	-0.11399	-0.155535
slr0093	DnaJ protein, heat shock protein 40, molecular chaperone	-0.222868	0.213904	0.233838	-0.202933
sll1769	hypothetical protein	0.611657	0.212369	0.118484	0.517773
slr1377	leader peptidase I (signal peptidase I)	0.184426	0.211057	-0.00629788	-0.0329294
sll0469	ribose-phosphate pyrophosphokinase	-0.351137	0.210612	0.0385727	-0.523176
slr1623	hypothetical protein	0.648056	0.206483	-0.123816	0.317758
ssl0296	putative transposase [ISY523p: 2328180 - 2329050]	0.359549	0.20599	-0.12575	0.0278097
slr1205	similar to chlorobenzene dioxygenase, ferredoxin component	0.00672927	0.205299	0.0307203	-0.167849
sll2014	sugar fermentation stimulation protein	1.38299	0.204914	-0.282083	0.895991
sll0195	probable ATP-dependent protease	0.0546278	0.20478	0.098732	-0.0514204
slr1289	isocitrate dehydrogenase (NADP+)	1.21901	0.204621	-0.366612	0.647782
sll1085	glycerol-3-phosphate dehydrogenase	0.332632	0.202944	0.111988	0.241677
sll5072	hypothetical protein	-0.323334	0.202566	0.299682	-0.226217
slr0787	hypothetical protein	-0.542443	0.201672	0.621046	-0.123069
sll0188	unknown protein	-0.907751	0.201644	0.43493	-0.674465
sll0544	hypothetical protein	-0.00243634	0.201418	0.0492672	-0.154587
sll8018	hypothetical protein	0.0033534	0.201352	0.256136	0.0581375
slr5051	unknown protein	-0.047066	0.201043	0.0449699	-0.20314
ssl6018	unknown protein	0.232577	0.20092	0.0306283	0.0622859
slr6081	unknown protein	0.150833	0.200527	0.449396	0.399703
sll0550	flavoprotein	-0.738656	0.20045	0.259046	-0.68006
slr1300	similar to 2-octaprenyl-6-methoxyphenol hydroxylase	0.0586596	0.200244	0.401232	0.259648
slr0196	unknown protein	0.159962	0.200203	0.258496	0.218255
ssl2559	ferredoxin	0.99614	0.199489	-0.0159137	0.780737
slr6040	two-component response regulator	0.94199	0.198343	0.00612546	0.749772
sll1296	two-component hybrid sensor and regulator	0.930861	0.198294	0.213212	0.945779
sll1191	hypothetical protein	0.140382	0.198041	0.00118866	-0.0564699
slr1322	putative modulator of DNA gyrase; TldD	-0.652687	0.197972	0.415084	-0.435575
sll1459	stationary-phase survival protein SurE homolog	0.119303	0.19704	0.022312	-0.0554256
slr1254	phytoene dehydrogenase (phytoene desaturase)	1.02913	0.1966	0.312384	1.14491
ssr0657	hypothetical protein	-0.463049	0.19614	0.172477	-0.486712
sll1878	iron(III)-transport ATP-binding protein	0.354307	0.196083	0.290674	0.448898
sll1293	unknown protein	0.825574	0.193907	0.18621	0.817876
sll0288	septum site-determining protein MinC	0.38426	0.193831	0.0988642	0.289294
sll1981	acetolactate synthase	-0.733425	0.191742	0.159631	-0.765536
slr1653	N-acyl-L-amino acid amidohydrolase	-0.778204	0.191434	0.370855	-0.598783
sll1647	probable phosphinothricin N-acetyltransferase	0.429536	0.191215	-0.00199581	0.236325
slr1542	2-C-methyl-D-erythritol 2,4-cyclodiphosphate synthase	-0.0114692	0.191061	0.000278374	-0.202252
sll7086	unknown protein	-1.70156	0.189522	0.990964	-0.900115
slr0542	ATP-dependent protease ClpP	0.156341	0.189361	0.0672326	0.0342129
sll1549	salt-enhanced periplasmic protein	0.12096	0.189211	0.255103	0.186852
sll8012	unknown protein	-0.362911	0.188856	0.199279	-0.352488
sll0785	unknown protein	0.10817	0.188569	0.0626665	-0.0177326
slr0095	O-methyltransferase	-0.108384	0.188184	0.141896	-0.154672
slr6039	hypothetical protein	0.378048	0.188008	0.091898	0.281938
sll0382	hypothetical protein	-0.0704592	0.187411	0.0613477	-0.196523
slr1453	sulfate transport system permease protein	0.102895	0.187081	0.101459	0.0172735
sll1481	ABC-transporter membrane fusion protein	-0.395576	0.186464	0.327981	-0.254058
slr0292	hypothetical protein	0.382599	0.18603	0.29704	0.493609
ssl5096	unknown protein	-0.55549	0.184881	0.331103	-0.409268
slr5058	hypothetical protein	0.0534627	0.184133	0.0544158	-0.0762545
sll0537	ammonium/methylammonium permease	0.277487	0.183978	0.0695899	0.163099
ssl1972	hypothetical protein	0.172004	0.182569	-0.192517	-0.203082
slr6044	hypothetical protein	1.21806	0.182437	-0.636848	0.398773
slr1821	hypothetical protein	-0.790946	0.182267	0.237979	-0.735234
slr1484	unknown protein	-0.0222687	0.182169	0.313421	0.108983
slr1788	unknown protein	-0.322012	0.181619	0.285044	-0.218586
slr0665	aconitate hydratase	-0.0169537	0.180992	0.214298	0.0163525
slr1624	hypothetical protein	0.232848	0.180987	0.0417909	0.0936517
slr0505	hypothetical protein	-0.195416	0.177914	0.113034	-0.260297
slr1752	hypothetical protein	-0.996602	0.17791	0.411661	-0.762851
slr1748	probable phosphoglycerate mutase	-0.133006	0.177537	0.164564	-0.145979
sll1041	similar to sulfate transport ATP-binding protein CysA	0.613635	0.177507	0.043619	0.479747
slr1692	hypothetical protein	0.238048	0.177463	0.0804805	0.141065
slr0417	DNA gyrase subunit A	-0.290367	0.177454	0.177082	-0.290738
sll0383	cobalamin biosynthesis protein M	0.107884	0.177173	-0.0759861	-0.145276
slr1202	permease protein of sugar ABC transporter	0.36498	0.177126	-0.0931164	0.094737
sll1614	cation-transporting P-type ATPase	0.0265592	0.177014	0.198311	0.0478567
sll0788	hypothetical protein	0.462436	0.176226	0.0801064	0.366316
slr1541	hypothetical protein	-0.101017	0.176056	0.156933	-0.120139
slr0753	probable transport protein	0.378777	0.17515	0.226218	0.429845
slr0165	ATP-dependent Clp protease proteolytic subunit	-0.42671	0.175103	0.129359	-0.472454
sll1752	hypothetical protein	-0.839075	0.175028	0.485923	-0.52818
slr1167	glycerol dehydrogenase	-0.533797	0.174771	0.308435	-0.400133
ssl3437	30S ribosomal protein S17	0.268165	0.174734	0.107201	0.200632
sll1354	single-strand-DNA-specific exonuclease RecJ	-0.49566	0.174263	0.396393	-0.27353
sll8011	unknown protein	-0.0180516	0.173584	0.0551338	-0.136501
sll0141	hypothetical protein	-0.815986	0.173487	0.677145	-0.312328
slr0798	zinc-transporting P-type ATPase (zinc efflux pump) involved in zinc tolerance	-0.63704	0.172801	0.594279	-0.215562
sll1192	hypothetical protein	0.11261	0.172124	-0.0258805	-0.0853944
sll7089	unknown protein	-1.84493	0.170788	1.30941	-0.706313
sll0546	probable translation initiation factor	0.509695	0.170286	-0.172402	0.167007
ssl1923	hypothetical protein	0.230882	0.169916	0.159191	0.220158
slr1648	hypothetical protein	-0.611715	0.169423	0.147804	-0.633334
sll1378	periplasmic protein, function unknown	-0.348609	0.168482	-0.0412426	-0.558333
slr0851	type 2 NADH dehydrogenase	0.551873	0.168373	-0.0440939	0.339406
slr1302	protein involved in constitutive low affinity CO2 uptake	0.427277	0.168213	-0.0944327	0.164632
slr1906	hypothetical protein	-0.0330877	0.168174	0.224791	0.0235285
sll0298	hypothetical protein	-0.744061	0.168022	0.249902	-0.662181
slr0294	unknown protein	1.72891	0.16774	0.0310094	1.59218
sll7067	unknown protein	-1.58033	0.167679	0.757663	-0.990345
slr0217	hypothetical protein	-0.836312	0.167558	0.203637	-0.800232
slr1206	hypothetical protein	-0.129256	0.166561	0.0849678	-0.210849
ssl3382	hypothetical protein	0.308942	0.164709	-0.0523214	0.0919113
sll1388	hypothetical protein	-0.473816	0.164471	0.303849	-0.334437
sll1394	peptide methionine sulfoxide reductase	0.198814	0.163824	0.197644	0.232634
sll1804	30S ribosomal protein S3	0.284301	0.163516	0.216071	0.336856
sll0252	unknown protein	-0.0896144	0.163123	0.12711	-0.125628
sll0776	serine/threonine kinase	-0.420573	0.162948	0.402828	-0.180693
sll5097	hypothetical protein	-0.179891	0.162596	0.213625	-0.128862
slr1344	hypothetical protein	-0.0813228	0.162229	0.0439111	-0.199641
slr0543	tryptophan synthase beta subunit	-0.154502	0.162135	0.0636803	-0.252957
sll0189	hypothetical protein	-0.424711	0.161708	0.215671	-0.370749
slr1195	hypothetical protein	0.361794	0.161687	0.0330874	0.233194
sll0184	group2 RNA polymerase sigma factor SigC	-0.496654	0.161668	0.265273	-0.39305
sll1158	hypothetical protein	-0.0180566	0.161485	0.0933899	-0.0861515
sll5062	unknown protein	-0.0648069	0.16029	0.0842982	-0.140799
sll1390	hypothetical protein	-0.0425103	0.160213	-0.0709003	-0.273623
sll1023	succinyl-CoA synthetase beta chain	-0.0386752	0.158749	0.03	-0.167425
slr0146	hypothetical protein	-4.29102	0.15811	0.816986	-3.63214
slr7080	unknown protein	0.0572682	0.157894	0.166162	0.0655362
slr1740	oligopeptide binding protein of ABC transporter	-0.0609886	0.156858	0.292811	0.0749636
slr1738	transcription regulator Fur family	0.578754	0.156577	0.151571	0.573749
sll1797	hypothetical protein YCF21	0.371329	0.156196	0.0512532	0.266386
ssl0467	unknown protein	-0.347509	0.155664	-0.0743917	-0.577565
sll1072	hypothetical protein	-0.0102591	0.155456	0.205235	0.0395203
sll0760	hypothetical protein YCF38	0.0259364	0.155447	0.378659	0.249149
sll1805	50S ribosomal protein L16	0.193146	0.155162	0.0909234	0.128908
sll0857	unknown protein	-0.391405	0.154772	0.521723	-0.0244541
sll0194	putative sec-independent protein translocase	-0.435686	0.15463	0.176747	-0.413568
sll1634	hypothetical protein	1.34045	0.154581	0.0102919	1.19616
slr0201	heterodisulfide reductase subunit B	-0.192262	0.154565	0.0682033	-0.278624
slr7092	hypothetical protein	-0.554867	0.154485	0.379067	-0.330285
slr1699	hypothetical protein	0.112473	0.154264	-0.00136737	-0.0431592
sll1611	unknown protein	0.160526	0.153923	0.0414588	0.0480617
sll0306	RNA polymerase group 2 sigma factor	-0.688691	0.153768	0.18668	-0.655778
slr1037	two-component response regulator CheY subfamily	0.29849	0.153722	-0.0144791	0.130289
slr1585	putative transposase [ISY508c(partial copy): 3405449 - 3406337]	0.976226	0.153151	-0.207861	0.615214
slr0948	hypothetical protein	0.270492	0.152672	0.0873842	0.205205
slr0191	amidase enhancer, periplasmic protein	-0.320881	0.152638	0.211156	-0.262363
slr1106	prohibitin	0.0823026	0.151143	0.110385	0.0415451
slr1583	hypothetical protein	0.0302133	0.151126	0.164299	0.0433862
sll1698	hypothetical protein	-0.13298	0.150785	0.0855053	-0.19826
slr7102	hypothetical protein	0.0591374	0.149815	0.0291298	-0.0615482
slr1540	mRNA-binding protein	-0.0177975	0.149623	0.146762	-0.0206585
sll0300	riboflavin synthase alpha chain	-0.062861	0.14922	0.21584	0.00375889
sll1866	hypothetical protein	-0.157294	0.148431	-0.0617566	-0.367482
sll1737	hypothetical protein YCF60	-0.0426831	0.148219	-0.0431509	-0.234053
sll0786	unknown protein	0.310982	0.147914	-0.138415	0.0246534
slr1303	hypothetical protein	0.128196	0.147652	-0.0313295	-0.0507851
sll1482	ABC transporter permease protein	-0.115542	0.146839	0.198127	-0.0642544
ssl3436	50S ribosomal protein L29	0.247528	0.146732	0.201397	0.302194
sll0271	N utilization substance protein B homolog	-0.163278	0.146164	-0.0236875	-0.33313
slr2082	cytochrome c oxidase subunit I	-0.011569	0.146132	0.224117	0.0664155
sll1768	probable oligopeptides ABC transporter permease protein	0.011877	0.146062	0.0782479	-0.0559368
sll5047	unknown protein	-0.0317375	0.145802	0.159492	-0.0180475
ssl3432	30S ribosomal protein S19	0.42466	0.145613	0.0655341	0.344582
slr0711	hypothetical protein	0.291118	0.145596	-0.0714754	0.0740463
slr1127	unknown protein	-0.639612	0.145517	0.606872	-0.178258
sll0829	probable methyltransferase	-0.118456	0.145436	0.0319251	-0.231967
slr0788	similar to pre-B cell enhancing factor	-0.364721	0.145423	0.377625	-0.132519
sll0410	hypothetical protein	0.0710718	0.145408	0.0765795	0.00224327
sll7087	unknown protein	-1.96962	0.145093	1.02781	-1.0869
slr5021	hypothetical protein	-0.119765	0.144952	0.117024	-0.147692
sll0789	two-component response regulator OmpR subfamily	0.863988	0.144892	-0.121555	0.597541
sll0891	malate dehydrogenase	-0.758265	0.144891	0.441255	-0.461901
ssl5001	unknown protein	0.234485	0.14482	0.192947	0.282612
slr0827	alanine racemase	0.461099	0.143994	0.291224	0.608329
sll0888	hypothetical protein	-0.0661555	0.142685	-0.00204655	-0.210887
slr0395	nitrate assimilation transcriptional activator, LysR family protein	0.70108	0.141761	-0.0503719	0.508947
sll8025	hypothetical protein	0.129461	0.141611	-0.0143886	-0.0265389
slr0793	cation efflux system protein involved in nickel and cobalt tolerance	-0.0918259	0.141256	0.161022	-0.0720598
sll7085	unknown protein	-1.77128	0.140998	1.02373	-0.888545
slr0592	hypothetical protein	-0.0591266	0.140373	0.157419	-0.0420804
sll0248	flavodoxin	-0.146532	0.140209	0.147278	-0.139464
slr0825	probable peptidase	0.0314944	0.139912	0.142341	0.033924
slr1917	hypothetical protein	-0.1851	0.139881	0.25782	-0.0671614
slr0574	cytochrome P450	-0.279844	0.139551	0.266283	-0.153112
sll1024	hypothetical protein	0.0534239	0.139172	0.148856	0.0631076
slr8023	probable esterase	-0.305691	0.139059	0.231145	-0.213605
sll1913	hypothetical protein	-0.375146	0.13846	0.359115	-0.154492
slr0251	ATP-binding protein of ABC transporter	0.110936	0.138313	0.113467	0.0860893
sll0793	hypothetical protein	0.162182	0.138247	-0.0758064	-0.051871
slr1726	unknown protein	-0.348067	0.137942	0.119116	-0.366893
ssl7053	hypothetical protein	0.057681	0.137374	0.0761801	-0.00351293
sll1543	hypothetical protein	-0.201194	0.136926	0.137459	-0.200661
sll0360	hypothetical protein	-0.404383	0.136769	0.10939	-0.431762
slr1543	DNA-damage-inducible protein F	0.0304881	0.136388	0.101981	-0.0039194
ssr6079	unknown protein	0.0358281	0.136243	-0.297673	-0.398088
sll1738	hypothetical protein	-0.114287	0.135798	0.057446	-0.19264
ssl8028	hypothetical protein	0.0508389	0.135345	0.28605	0.201545
sll0898	hypothetical protein	0.607445	0.135005	-0.095561	0.376879
sll1463	cell division protein FtsH	-0.771417	0.134962	0.15386	-0.752519
slr1672	glycerol kinase	0.107702	0.134703	0.183846	0.156844
sll1884	hypothetical protein	0.41923	0.134489	-0.0610523	0.223689
sll0645	unknown protein	-0.809862	0.134284	0.324815	-0.619331
slr0272	unknown protein	-0.167704	0.133878	0.220337	-0.0812457
slr1916	probable esterase	0.189778	0.133807	-0.00174406	0.0542269
slr0594	hypothetical protein	-0.493737	0.133117	0.127356	-0.499498
sll0329	6-phosphogluconate dehydrogenase	-0.918031	0.132956	0.3621	-0.688886
slr1930	type 4 pilin-like protein	-0.565135	0.132864	0.54803	-0.149969
slr1945	2,3-bisphosphoglycerate-independent phosphoglycerate mutase	0.492785	0.132579	0.462297	0.822503
sll0477	putative biopolymer transport ExbB-like protein	-0.00147659	0.132167	0.299605	0.165962
sll1308	probable oxidoreductase	0.0791385	0.132133	-0.0486224	-0.101616
slr0544	ATP-binding protein of ABC transporter	-0.560856	0.132132	0.244945	-0.448043
sll1484	type 2 NADH dehydrogenase	0.239972	0.131812	0.0785295	0.186689
slr0448	DNA repair protein RadA	0.656204	0.131776	-0.0560222	0.468406
slr1771	unknown protein	-0.634651	0.131245	0.304547	-0.461348
sll0373	gamma-glutamyl phosphate reductase	-0.410144	0.130362	0.162509	-0.377997
slr1282	putative transposase [ISY508b: 1877114 - 1878081]	1.01451	0.129639	-0.31405	0.570824
sll1939	unknown protein	-0.164335	0.129265	0.0764651	-0.217135
slr1498	putative hydrogenase expression/formation protein HypD	-0.698872	0.128629	0.252534	-0.574966
slr7073	hypothetical protein	-0.648747	0.128017	0.0147795	-0.761984
slr0920	mutator MutT protein	0.0279328	0.127817	-0.0160216	-0.115905
sll1598	Mn transporter MntC	-0.0338932	0.126241	0.178986	0.0188527
sll1395	dTDP-6-deoxy-L-mannose-dehydrogenase	0.327632	0.125781	0.182614	0.384464
sll0649	two-component response regulator OmpR subfamily	0.530692	0.125522	-0.0805974	0.324573
slr1293	similar to phytoene dehydrogenase	0.211642	0.124976	0.199715	0.286381
slr1119	hypothetical protein	0.586282	0.124738	0.157414	0.618959
sll0156	unknown protein	-0.380938	0.124665	0.303875	-0.201729
sll0813	cytochrome c oxidase subunit II	-0.0909206	0.124143	0.194052	-0.0210111
slr0044	bicarbonate transport system ATP-binding protein	0.271588	0.123903	0.066452	0.214137
sll0381	hypothetical protein	0.500493	0.123691	0.030362	0.407164
slr0186	2-isopropylmalate synthase	-1.08409	0.123555	0.200918	-1.00672
sll0297	hypothetical protein	-0.336251	0.123409	0.234775	-0.224885
slr1702	hypothetical protein	0.318725	0.123219	-0.124804	0.0707027
slr0426	GTP cyclohydrolase I	0.709568	0.122852	-0.46328	0.123437
sll1667	periplasmic protein, similar to mitochondrial outer membrane 72K protein	-0.403563	0.122026	0.163902	-0.361687
slr0232	hypothetical protein	-0.114795	0.120899	0.104835	-0.130859
slr1128	hypothetical protein	-0.796818	0.120084	0.576707	-0.340194
slr0313	hypothetical protein	-0.0104976	0.119803	0.0331827	-0.0971183
slr2130	3-dehydroquinate synthase	0.203961	0.119369	-0.0429203	0.0416716
slr0480	hypothetical protein YCF46	0.890795	0.119347	-0.042854	0.728593
slr1290	hypothetical protein	0.347646	0.119242	-0.067574	0.16083
sll1806	50S ribosomal protein L14	0.206754	0.119055	0.109588	0.197287
slr0263	hypothetical protein	0.519477	0.119039	0.0254714	0.425909
sll0565	hypothetical protein	0.424389	0.118961	0.0179943	0.323422
ssr1407	hypothetical protein	0.356782	0.118795	0.0661452	0.304132
slr1759	two-component hybrid sensor and regulator	0.0147751	0.11866	0.152109	0.0482245
sll5079	probable short chain dehydrogenase	0.0108309	0.118528	0.00690647	-0.100791
sll1236	unknown protein	-0.0382638	0.118513	0.126694	-0.0300822
sll1508	UDP-3-0-acyl N-acetylglcosamine deacetylase	0.0544506	0.11826	0.185512	0.121703
ssr3184	4Fe-4S type iron-sulfur protein	0.452378	0.117907	0.156993	0.491463
sll0385	ATP-binding protein of ABC transporter	0.243969	0.117873	-0.253756	-0.12766
sll1389	hypothetical protein	0.00423768	0.117793	0.220304	0.106748
slr0023	unknown protein	0.145782	0.117256	-0.0372075	-0.00868134
slr0418	putative transcripton factor DevT homolog	-0.179239	0.116978	0.0452169	-0.251
slr1978	hypothetical protein	-0.118065	0.1161	0.205522	-0.0286427
slr0147	hypothetical protein	-4.48254	0.116066	0.860078	-3.73853
slr0477	phosphoribosylglycinamide formyltransferase	0.441203	0.115393	0.0360626	0.361872
slr1168	unknown protein	-0.261236	0.115289	0.0195269	-0.356998
slr0376	hypothetical protein	-4.26865	0.115199	0.378043	-4.00581
ssr5009	unknown protein	-0.174582	0.11519	0.181994	-0.107778
slr2144	periplasmic protein, function unknown	-0.536571	0.115079	-0.0375779	-0.689228
slr0971	hypothetical protein	-0.812453	0.11495	0.372754	-0.554649
sll1025	hypothetical protein	-0.193392	0.11447	0.0170171	-0.290845
slr0905	Mg-protoporphyrin IX monomethyl ester oxidative cyclase	-0.0205425	0.114311	0.237802	0.102949
sll0479	unknown protein	0.124007	0.114264	0.0181651	0.0279076
slr1668	periplasmic protein, function unknown (target gene of sycrp1)	-2.47816	0.113988	2.47307	-0.119079
slr1318	iron(III) dicitrate transport system ATP-binding protein	0.0243615	0.113789	0.141903	0.0524754
sll1658	hypothetical protein	-0.369355	0.113559	0.123041	-0.359872
ssl2069	hypothetical protein	-0.700028	0.113205	0.337092	-0.476141
slr1894	probable DNA-binding stress protein	0.445319	0.112694	-0.0357628	0.296862
slr6045	unknown protein	1.48086	0.11265	-0.456553	0.911654
slr0585	argininosuccinate synthetase	0.890658	0.112565	-0.417575	0.360517
ssr0817	putative transposase [ISY352g: 3511668 - 3512290, join 3513238 - 3514051]	-0.167014	0.112348	0.412115	0.132753
sll0856	RNA polymerase ECF-type (group 3) sigma-E factor	-0.413904	0.112271	0.446559	-0.0796158
sll0086	putative arsenical pump-driving ATPase	0.180037	0.111514	0.281663	0.350186
slr1101	hypothetical protein	-0.164682	0.11145	0.0631973	-0.212934
sll0897	DnaJ protein, heat shock protein 40, molecular chaperone	0.148392	0.111289	0.0533719	0.090475
slr6022	unknown protein	0.182565	0.111173	0.125561	0.196954
slr0838	phosphoribosyl formylglycinamidine cyclo-ligase	0.166949	0.111092	0.0439183	0.0997757
slr0756	circadian clock protein KaiA homolog	0.535726	0.11097	0.0675224	0.492279
ssl8041	transposase	0.00954967	0.110912	-0.00248014	-0.103843
slr1100	hypothetical protein	-0.579265	0.110834	0.0906417	-0.599457
slr1034	hypothetical protein YCF41	-0.538088	0.110613	0.270537	-0.378163
slr5017	hypothetical protein	0.11281	0.110523	0.0690468	0.0713332
sll1142	hypothetical protein	-0.0630117	0.109831	0.0901757	-0.0826673
sll1894	riboflavin biosynthesis protein RibA	-0.129379	0.109672	0.211305	-0.0277448
slr2042	hypothetical protein	-0.110477	0.109042	0.00996539	-0.209554
sll0310	hypothetical protein	-0.00710855	0.108528	0.14536	0.0297238
sll0249	hypothetical protein	-0.074393	0.108467	0.247678	0.0648175
slr0875	large-conductance mechanosensitive channel	0.217884	0.108466	0.171924	0.281342
sll0016	probable membrane-bound lytic transglycosylase A	-0.168929	0.108422	0.292267	0.0149166
slr0427	putative competence-damage protein	0.302182	0.108256	-0.126881	0.0670452
slr0517	hypothetical protein	-0.235675	0.108204	0.0683271	-0.275552
ssl7046	hypothetical protein	-0.000460334	0.107942	0.184657	0.076255
sll5084	probable plasmid partitioning protein, ParB	-0.199182	0.107698	0.169639	-0.137241
slr1256	urease gamma subunit	-0.0806917	0.107155	0.0991029	-0.088744
slr1123	guanylate kinase	0.271742	0.107061	0.0180433	0.182725
slr0645	hypothetical protein	0.12882	0.10687	0.015049	0.0369984
ssr1425	hypothetical protein YCF34	-1.05698	0.106735	0.452697	-0.711022
ssr7035	unknown protein	-0.00377486	0.106605	0.0294522	-0.0809278
sll1808	50S ribosomal protein L5	0.120896	0.106567	0.111783	0.126111
sll1803	50S ribosomal protein L22	0.375315	0.106511	0.209875	0.478678
sll1854	exodeoxyribonuclease III	1.00711	0.10651	0.00973265	0.910331
sll1864	probable chloride channel protein	-0.0525506	0.106443	0.0570453	-0.101948
slr1364	biotin synthetase	0.0190499	0.105927	0.0343128	-0.0525641
ssr5019	hypothetical protein	0.049522	0.10586	0.0708212	0.0144836
slr1418	dihydroorotate dehydrogenase	-0.169916	0.105803	0.10918	-0.166539
ssr2201	unknown protein	-0.247861	0.105767	0.00887648	-0.344751
sll0007	hypothetical protein	0.014469	0.105218	-0.139935	-0.230684
slr0058	hypothetical protein	-0.759245	0.104541	-0.0233774	-0.887164
slr7049	resolvase	-0.0473611	0.104446	0.190274	0.0384671
ssr7018	unknown protein	-0.0683717	0.104345	0.414159	0.241442
sll1380	periplasmic protein, function unknown	-0.0570184	0.104308	0.143176	-0.0181497
sll1687	unknown protein	-0.41625	0.104276	0.118963	-0.401563
slr2000	hypothetical protein	0.0472733	0.103952	0.110326	0.0536472
sll1553	phenylalanyl-tRNA synthetase	0.211755	0.103351	-0.0102893	0.0981149
slr1488	multidrug resistance family ABC transporter	-0.0558587	0.103244	0.133599	-0.0255042
slr0250	hypothetical protein	-0.621941	0.102883	0.41509	-0.309734
sll1280	hypothetical protein	-0.0886702	0.102853	0.00934456	-0.182178
sll0100	N-acyl-L-amino acid amidohydrolase	-0.331403	0.102283	0.169808	-0.263878
sll0672	cation-transporting p-type ATPase PacL	0.0180059	0.102268	-0.0715559	-0.155818
slr0633	thiamine biosynthesis protein ThiG	-0.22153	0.101939	0.144503	-0.178966
sll5069	unknown protein	0.109517	0.101771	0.291796	0.299542
sll0355	hypothetical protein	0.38345	0.101292	-0.00501569	0.277142
slr0491	hypothetical protein	-0.112387	0.101199	0.116046	-0.0975402
sll0920	phosphoenolpyruvate carboxylase	0.546226	0.101178	0.0551978	0.500245
ssl0769	putative transposase	-0.314879	0.100815	-0.0154863	-0.431181
slr1595	Na+/H+ antiporter	0.182379	0.100776	0.0965603	0.178164
sll1444	3-isopropylmalate dehydratase small subunit	-0.147898	0.100579	-0.00820813	-0.256685
slr1647	hypothetical protein	0.12932	0.100353	-0.0747493	-0.0457819
sll0039	positive phototaxis protein, two-component response regulator CheY subfamily	-0.38045	0.0994776	-0.302884	-0.782812
sll0033	carotene isomerase	0.44173	0.099461	-0.0586433	0.283626
slr1560	histidyl tRNA synthetase	-0.107569	0.0993813	0.0401333	-0.166817
sll7031	hypothetical protein	-0.0824265	0.0992813	-0.30318	-0.484888
slr1454	sulfate transport system permease protein	0.0654329	0.0989694	0.0971115	0.063575
sll1509	hypothetical protein YCF20	0.0476417	0.0988445	0.00186942	-0.0493334
slr0743	similar to N utilization substance protein	0.343413	0.0987776	0.0526937	0.297329
slr1055	magnesium protoporphyrin IX chelatase subunit H	0.00304795	0.0987494	0.0601412	-0.0355603
sll0221	bacterioferritin comigratory protein	0.159523	0.0986597	0.128562	0.189425
ssr1853	unknown protein	-1.16612	0.0983205	0.452883	-0.811557
sll0782	transcriptional regulator	0.402453	0.0981741	-0.042398	0.261881
slr0612	probable pseudouridine synthase	0.331495	0.0981413	-0.0406092	0.192744
slr1214	two-component response regulator PatA subfamily	-1.90525	0.0973584	1.02553	-0.977083
ssl1707	hypothetical protein	0.552925	0.0971326	-0.0541609	0.401631
sll0336	acetyl-CoA carboxylase beta subunit	-0.296243	0.0970865	0.0367498	-0.35658
slr1566	hypothetical protein	-0.109587	0.0969938	0.0071041	-0.199477
slr0036	aspartate aminotransferase	-0.147152	0.0969194	0.2435	-0.000571295
sll5094	plasmid stabilization protein	0.101258	0.0967283	0.100603	0.105132
slr0293	glycine dehydrogenase	0.75244	0.0966987	0.395427	1.05117
sll0192	hypothetical protein	0.0221386	0.09667	0.214942	0.140411
sll1831	glycolate oxidase subunit, (Fe-S)protein	0.137585	0.0965484	-0.0132321	0.0278042
sll1462	putative hydrogenase expression/formation protein HypE	-0.188832	0.0964661	0.125925	-0.159373
slr0211	hypothetical protein	-0.571995	0.0962776	0.195382	-0.472891
sll1696	hypothetical protein	0.0306404	0.0956662	-0.279905	-0.344931
slr7024	hypothetical protein	-0.307484	0.0956128	0.269172	-0.133925
slr1972	hypothetical protein YCF81	-0.688416	0.0956046	0.236694	-0.547327
sll7065	unknown protein	-1.95888	0.0953816	1.08777	-0.96649
sll1491	periplasmic WD-repeat protein	-1.14366	0.0948053	0.373977	-0.864492
ssl3383	unknown protein	0.375612	0.0945943	-0.0263607	0.254657
slr0354	ATP-binding protein of ABC transporter	0.0807161	0.0944932	0.0164782	0.00270117
slr0918	methionine aminopeptidase	0.220813	0.0944753	0.000724653	0.127062
slr0947	response regulator for energy transfer from phycobilisomes to photosystems	-0.0591956	0.0944258	0.240698	0.0870771
slr7091	hypothetical protein	-0.644128	0.0942862	0.592784	-0.14563
ssr0756	hypothetical protein	0.16389	0.0941643	-0.0827353	-0.0130098
ssl7021	unknown protein	0.254412	0.0940877	-0.119765	0.0405594
sll2006	hypothetical protein	0.207936	0.0939453	-0.0708999	0.0430905
slr1485	putative phosphatidylinositol phosphate kinase, salt-induced periplasmic protein	-0.256872	0.0937565	0.508216	0.157588
slr1736	homogentisate phytyltransferase	-0.106325	0.0936245	0.0748838	-0.125066
sll1381	hypothetical protein	0.167077	0.0933949	-0.0601664	0.0135161
sll0837	periplasmic protein, function unknown	-0.652888	0.0933413	0.189511	-0.556718
sll0010	unknown protein	0.195044	0.0932533	-0.122043	-0.020252
slr0049	hypothetical protein	-0.221427	0.093182	0.202729	-0.111879
slr1899	urease accessory protein F	0.592101	0.0929488	-0.111066	0.388087
ssl5103	unknown protein	0.190232	0.0929177	0.0238782	0.121193
slr1673	probable tRNA/rRNA methyltransferase	-0.000510134	0.0925586	0.135797	0.0427287
slr0835	MoxR protein homolog	0.360791	0.0919217	-0.0636529	0.205216
slr1789	unknown protein	-0.531795	0.0918111	0.405752	-0.217855
ssl5068	unknown protein	0.321155	0.0917532	0.191552	0.420954
sll0066	unknown protein	-0.292213	0.0917422	0.214119	-0.169837
slr2044	zinc transport system ATP-binding protein	0.105163	0.0915821	0.0728363	0.0864171
sll6060	probable acetyltransferase	-0.154954	0.0915167	0.234517	-0.0119546
sll7064	unknown protein	-2.09546	0.09143	1.23433	-0.95256
sll0886	hypothetical protein	-0.0274013	0.0913617	0.0716084	-0.0471546
slr1910	probable N-acetylmuramoyl-L-alanine amidase	0.132031	0.0912814	0.00785982	0.0486092
sll2007	hypothetical protein	0.0827589	0.091278	0.0015291	-0.00699002
slr0252	probable precorrin-6x reductase	-0.0468167	0.0909901	0.0338236	-0.103983
sll0981	unknown protein	-0.44875	0.0908296	0.032819	-0.50676
sll0055	processing protease	-0.154751	0.0901865	0.138314	-0.106623
sll0864	hypothetical protein	0.0218994	0.0899564	0.0653918	-0.00266516
sll0547	unknown protein	0.173454	0.089775	-0.157727	-0.0740485
slr2102	cell division protein FtsY	-0.0905126	0.0896077	0.128006	-0.0521138
slr1755	NAD+ dependent glycerol-3-phosphate dehydrogenase	0.226394	0.0886141	-0.0586655	0.0791145
sll0413	hypothetical protein	0.1268	0.0881276	-0.0999605	-0.0612884
sll0596	hypothetical protein	-0.323194	0.088047	0.0991383	-0.312103
sll2005	DNA gyrase B subunit [Contains: Ssp gyrB intein]	0.16488	0.0878717	0.00280522	0.0798136
slr1557	hypothetical protein	-0.246133	0.0873688	0.0625373	-0.270964
slr0059	unknown protein	-0.514835	0.0870309	0.0743573	-0.527508
slr0682	histidinol dehydrogenase	-0.408171	0.0868217	0.165528	-0.329465
sll0922	unknown protein	-0.0755009	0.0867291	-0.0671783	-0.229408
slr1881	ATP-binding subunit of the ABC-type Nat permease for neutral amino acids	0.59276	0.0864709	-0.0553839	0.450906
sll0749	hypothetical protein	-0.723501	0.0861066	0.283505	-0.526103
sll1330	two-component system response regulator OmpR subfamily	2.14561	0.0859568	-0.730796	1.32885
slr0529	glucosylglycerol transport system substrate-binding protein	0.182861	0.0856469	0.0734824	0.170697
sll1329	inositol monophosphate family protein	-0.158785	0.0852879	0.123128	-0.120945
slr1145	Monocomponent sodium-dependent glutamate permease GltS	0.142041	0.0848758	0.00853994	0.0657047
sll1064	hypothetical protein	-0.0465355	0.0844385	0.0265651	-0.104409
slr1192	probable alcohol dehydrogenase	-0.0235381	0.0844292	0.0830695	-0.0248978
slr0145	unknown protein	-2.81862	0.0843413	0.731945	-2.17102
ssl1277	putative transposase	-0.00234175	0.0842793	0.0326229	-0.0539982
sll1464	hypothetical protein	-0.111427	0.0841466	-0.213809	-0.409383
slr6084	probable antirestriction protein	-0.104237	0.0838348	0.154744	-0.0333276
slr5005	hypothetical protein	0.0693768	0.0837276	0.0441005	0.0297497
sll0376	unknown protein	0.596889	0.0835585	-0.608254	-0.0949231
slr0841	periplasmic protein, function unknown	-0.460247	0.0834251	0.0243595	-0.519312
slr7068	hypothetical protein	0.0590045	0.0832617	-0.0155779	-0.0398351
slr0041	bicarbonate transport system permease protein	-0.0768282	0.0831162	0.0347201	-0.125224
slr6041	two-component sensor histidine kinase	0.493073	0.0831049	-0.259431	0.150537
sll1039	hypothetical protein	0.442349	0.0830031	-0.0312995	0.328046
slr0204	hypothetical protein YCF83	0.194586	0.082978	-0.0133108	0.0982973
sll1276	ATP-binding protein of ABC transporter	0.405091	0.0829382	-0.0204265	0.301727
slr0844	NADH dehydrogenase subunit 5	0.248622	0.0828599	0.295948	0.46171
sll1656	hypothetical protein	-0.520747	0.0826047	0.152906	-0.450446
slr0610	hypothetical protein	-0.0958757	0.0825142	-0.0977119	-0.276102
sll1599	manganese transport system ATP-binding protein MntA	-0.0147972	0.0825122	0.0490096	-0.0482998
slr7071	hypothetical protein	-0.104966	0.0824309	0.0917179	-0.0956791
slr1723	permease protein of sugar ABC transporter	0.151118	0.0824247	-0.0392004	0.0294933
sll1040	unknown protein	0.425954	0.0824174	0.142198	0.485735
sll1807	50S ribosomal protein L24	0.18899	0.082171	0.100707	0.207526
slr1105	GTP-binding protein TypA/BipA homolog	0.805699	0.0821427	0.0706809	0.794238
slr0533	two-component sensor histidine kinase	-0.113898	0.0820691	0.123203	-0.0727644
slr2108	probable polysaccharide ABC transporter ATP binding subunit	-0.165441	0.0820135	0.0350001	-0.212455
slr1895	hypothetical protein	-0.17612	0.0819999	0.182879	-0.0752413
slr0241	hypothetical protein	-0.291051	0.081975	0.0719498	-0.301076
slr6065	unknown protein	0.0269546	0.0819664	0.0644295	0.00941769
sll0943	unknown protein	-0.169819	0.0817684	-0.0379718	-0.289559
slr0447	periplasmic protein, ABC-type urea transport system substrate-binding protein	3.70654	0.0816567	-1.01481	2.61008
sll0045	sucrose phosphate synthase	0.0218815	0.0814153	0.134291	0.0747568
slr0489	unknown protein	-0.335412	0.0812572	0.0877764	-0.328893
slr1737	hypothetical protein	-0.13507	0.0812415	0.218286	0.00197374
sll1655	similar to biotin [acetyl-CoA-carboxylase] ligase	-0.484928	0.0810072	-0.0358645	-0.601799
slr7104	putative transposase [ISY100w: 100709 - 101654]	0.138784	0.080869	-0.360144	-0.302229
sll0608	hypothetical protein YCF49	0.0720766	0.0807719	0.0749827	0.0662873
slr1735	ATP-binding subunit of the ABC-type Bgt permease for basic amino acids and glutamine	0.437589	0.0803331	-0.0219774	0.335278
slr0945	arsenical resistance protein ArsH homolog	-0.0342759	0.0801455	0.017089	-0.0973324
slr1170	hypothetical protein	-0.000104361	0.0797224	0.0263404	-0.0534863
sll0397	hypothetical protein	-0.113445	0.0797211	0.168354	-0.0248118
slr0280	hypothetical protein	-0.319132	0.0797163	0.297884	-0.100964
sll1383	probable myo-inositol-1(or 4)-monophosphatase	0.430643	0.0794727	-0.0779432	0.273228
slr0678	biopolymer transport ExbD like protein	-0.314966	0.0793741	0.109582	-0.284758
sll8027	hypothetical protein	0.108799	0.0787024	0.206324	0.236421
slr1935	hypothetical protein	0.0988877	0.0785133	-0.0961869	-0.0758124
slr7082	unknown protein	-0.15074	0.0784942	0.177405	-0.0518292
slr1208	probable oxidoreductase	0.091256	0.078383	0.00109661	0.0139697
slr1291	NADH dehydrogenase subunit 4	2.54548	0.0783087	0.400407	2.86758
slr0040	bicarbonate transport system substrate-binding protein	-0.0733892	0.0782258	0.122801	-0.0288136
slr1923	hypothetical protein	0.125487	0.0779289	-0.125888	-0.0783295
sll0356	N-(5'-phosphoribosyl)anthranilate isomerase	0.47079	0.0778943	-0.0489046	0.343991
sll1590	two-component sensor histidine kinase	-0.0901858	0.077791	0.0660042	-0.101973
slr0712	hypothetical protein	-0.172811	0.0777363	0.11261	-0.137937
sll1241	unknown protein	-1.32153	0.0774181	0.588467	-0.810483
sll1401	unknown protein	-0.0863709	0.0772386	0.0435444	-0.120065
sll0573	carbamate kinase	-1.53647	0.0770557	0.41718	-1.19635
slr0878	hypothetical protein	0.0857177	0.0769655	-0.0362225	-0.0274703
slr1398	unknown protein	0.298123	0.0769229	-0.131311	0.0898887
slr1350	acyl-lipid desaturase (delta 12)	0.449462	0.0767056	-0.151335	0.221421
ssl3615	unknown protein	0.61246	0.0761877	-0.0539848	0.482287
sll0947	light repressed protein A homolog	-1.98997	0.0760937	-0.149098	-2.21516
sll0021	probable exonuclease	-0.189991	0.0760026	0.194866	-0.0711268
slr1317	ABC-type iron(III) dicitrate transport system permease protein	0.045205	0.0759056	0.0883051	0.0576046
ssr6089	unknown protein	0.370761	0.0758665	-0.0945453	0.200349
slr8021	hypothetical protein	-0.103998	0.0757868	0.194657	0.0148723
slr0881	unknown protein	-0.236411	0.0757231	0.17557	-0.136564
ssl3573	hypothetical protein	-0.340665	0.0757224	0.358092	-0.0582963
slr1971	hypothetical protein	-0.943272	0.0755675	0.394472	-0.624368
slr1783	two-component response regulator NarL subfamily	0.124809	0.0754418	-0.117191	-0.0678233
slr1442	hypothetical protein	-0.796592	0.0751361	0.38378	-0.487948
slr0820	probable glycosyltransferase	0.16579	0.0750709	-0.0319342	0.0587853
slr0951	4-diphosphocytidyl-2C-methyl-D-erythritol synthase	0.0143136	0.0750541	0.157266	0.096525
slr2071	unknown protein	-0.972818	0.075049	0.484659	-0.563208
ssr2130	hypothetical protein	0.244592	0.0748348	-0.271685	-0.101927
ssl1004	hypothetical protein	-0.511486	0.0744522	0.0706741	-0.515264
ssr0102	hypothetical protein YCF40	0.0444199	0.074201	0.309605	0.279824
sll1107	type IV pilus biogenesis protein PilI homolog	0.144518	0.0741803	-0.0668222	0.00351527
sll0378	uroporphyrin-III C-methyltransferase	0.724962	0.0740076	-0.174507	0.476447
slr0482	unknown protein	0.5547	0.0738791	0.0573371	0.538158
slr0397	hypothetical protein	-0.240671	0.0738725	0.145823	-0.168721
sll0839	hypothetical protein	-0.296107	0.0738011	0.0914379	-0.27847
slr0727	unknown protein	0.105197	0.0737802	0.00122848	0.0326448
sll0925	hypothetical protein	-0.380387	0.073686	0.116781	-0.337292
sll0833	probable oligopeptides ABC transporter permease protein	0.209082	0.0735706	-0.0624251	0.0730867
sll0401	citrate synthase	-0.556815	0.073567	0.15375	-0.476632
slr0810	hypothetical protein	-0.15575	0.0734793	0.244207	0.0149777
slr1120	type 4 prepilin-like proteins leader peptide processing enzyme	-0.554876	0.0731055	0.353797	-0.274185
sll0838	orotidine 5' monophosphate decarboxylase	-0.512545	0.072407	0.185345	-0.399607
slr1819	hypothetical protein	-0.099422	0.0722004	0.00678976	-0.164833
slr0782	putative flavin-containing monoamine oxidase	-0.170563	0.0721992	0.0873006	-0.155462
slr1491	iron(III) dicitrate transport system substrate-binding protein	0.0185755	0.0721291	0.105218	0.0516645
sll1455	hypothetical protein	0.367599	0.0716982	-0.0176486	0.278252
slr2045	zinc transport system permease protein	-0.015701	0.0715215	0.19274	0.105518
sll0814	hypothetical protein	1.16732	0.0714272	0.166378	1.26227
ssl0353	hypothetical protein	0.017345	0.0714034	0.00415414	-0.0499043
sll0459	excinuclease ABC subunit B	-0.106581	0.0712267	0.0914248	-0.0863831
slr1842	cysteine synthase	0.334664	0.0711233	0.0702851	0.333826
sll0202	glucose inhibited division protein	-0.378289	0.0710446	-0.00577833	-0.455112
sll1520	DNA repair protein RecN	-0.0861169	0.0705501	0.130548	-0.0261186
sll6109	putative integrase/recombinase	0.0510467	0.0705309	0.111189	0.0917045
slr2098	two-component hybrid sensor and regulator	-0.525367	0.0703266	0.155141	-0.440553
ssl5114	unknown protein	-0.248164	0.0703214	0.0360165	-0.282469
slr1697	serine/threonine kinase	-0.414182	0.0702441	0.125895	-0.358531
ssr7084	unknown protein	-0.137246	0.0702227	0.250574	0.0431047
sll1461	hypothetical protein	-0.653918	0.0701093	0.0835804	-0.640447
slr1549	polypeptide deformylase	-0.316957	0.0698419	-0.0460937	-0.432893
sll0703	unknown protein	-0.184118	0.0692836	0.164033	-0.0893685
slr1556	2-hydroxyacid dehydrogenase homolog	-0.413712	0.0691793	0.246766	-0.236125
ssl7051	unknown protein	-0.188065	0.0688793	0.067146	-0.189798
sll0314	periplasmic protein, function unknown	-0.930257	0.0687408	0.218724	-0.780274
sll1502	NADH-dependent glutamate synthase large subunit	-0.893448	0.0687019	0.145428	-0.816722
slr1287	hypothetical protein	0.157885	0.0685616	-0.0419237	0.0474001
sll1608	hypothetical protein	-0.111659	0.0683872	0.256531	0.0764846
slr0659	oligopeptidase A	-0.221381	0.0683321	0.0726901	-0.217023
sll0790	two-component sensor histidine kinase	0.430768	0.0682222	-0.259047	0.103499
slr1035	hypothetical protein	0.120316	0.0679078	0.134758	0.187166
sll0030	cmp operon transcriptional regulator, LysR family protein	0.0961669	0.0677493	-0.0361131	-0.00769552
sll1393	glycogen (starch) synthase	-0.199279	0.0673841	0.165504	-0.101159
slr1977	hypothetical protein	-0.0296729	0.0673309	0.214335	0.117332
sll1802	50S ribosomal protein L2	0.496842	0.0667015	0.109272	0.539412
sll0041	phytochrome-like photoreceptor protein for positive phototaxis; homologous to methyl-accepting chemotaxis protein	-0.934618	0.0666334	-0.0402669	-1.04152
slr1827	hypothetical protein	0.0343856	0.0665819	0.0602047	0.0280084
slr6007	unknown protein	-0.0520753	0.0664662	0.137304	0.0187628
sll0688	unknown protein	-0.123942	0.0664278	0.165347	-0.0250226
slr6064	unknown protein	-0.00786492	0.0663113	0.275342	0.201165
slr0775	protein-export membrane protein SecF	0.419861	0.0662985	-0.248364	0.105198
slr5012	hypothetical protein	-0.135671	0.0660233	-0.0130709	-0.214765
sll0755	thioredoxin peroxidase	-0.0377852	0.065919	-0.166366	-0.27007
ssr1386	NADH dehydrogenase subunit NdhL	0.380287	0.0658777	-0.103759	0.210651
sll0868	lipoic acid synthetase	-0.409761	0.0658171	0.160081	-0.315496
slr0402	hypothetical protein	0.256673	0.0656064	0.0900261	0.281093
slr0597	phosphoribosyl aminoimidazole carboxy formyl formyltransferase/inosinemonophosphate cyclohydrolase (PUR-H(J))	-0.0238632	0.0654143	-0.00231341	-0.091591
slr1311	photosystem II D1 protein	1.12993	0.0653986	0.0331341	1.09766
slr1130	ribonuclease HII	0.276493	0.0652308	0.295951	0.507213
sll1457	probable glycosyltransferase	0.333588	0.0651754	-0.0918757	0.176537
sll0648	probable glycosyltransferase	0.119532	0.0651035	0.0242951	0.0787237
sll0404	glycolate oxidase subunit GlcD	-0.134883	0.064955	0.0812321	-0.118606
slr0944	multidrug-efflux transporter	-0.0330134	0.0648517	0.0568788	-0.0409862
slr0503	hypothetical protein YCF66	-0.558084	0.0647871	0.145832	-0.477039
sll0268	hypothetical protein	-0.0956857	0.0647079	-0.0359966	-0.19639
slr0479	hypothetical protein	0.444165	0.0646779	0.013584	0.393071
sll7078	unknown protein	-0.281506	0.0646224	0.00542954	-0.340698
ssr1558	hypothetical protein	0.124231	0.0645972	-0.0104126	0.0492209
slr0734	hypothetical protein	-0.142799	0.0645968	0.176287	-0.0311088
ssl2162	unknown protein	0.957935	0.0645218	0.264941	1.15835
slr1393	phytochrome-like protein, two-component sensor histidine kinase	-0.122615	0.0644466	0.0799598	-0.107102
slr0816	hypothetical protein	0.278405	0.0643602	-0.00226322	0.211782
sll1340	hypothetical protein	0.130212	0.0642179	0.219629	0.285623
sll0990	glutathione-dependent formaldehyde dehydrogenase	-0.0202712	0.0640685	-0.0523345	-0.136674
slr0541	probable amidotransferase	-0.162402	0.0633719	-0.0295831	-0.255357
ssl2789	similar to resolvase	-0.256135	0.0633231	0.21474	-0.104718
slr0935	hypothetical protein	-0.264128	0.0633113	0.142515	-0.184925
slr0043	bicarbonate transport system ATP-binding protein	0.103768	0.0631413	0.0829329	0.123559
sll0848	chromosomal replication initiator protein DnaA	0.0606507	0.0630626	0.0168553	0.0144434
slr0815	hypothetical protein	0.600263	0.0630215	-0.112069	0.425173
slr2107	probable polysaccharide ABC transporter permease protein	0.0555664	0.0630003	-0.0709013	-0.0783352
slr0184	unknown protein	-0.563995	0.0629097	0.251268	-0.375637
sll0595	unknown protein	-0.455555	0.0628669	0.227331	-0.291091
sll0936	putative oxidoreductase	0.154691	0.062792	-0.150534	-0.0586352
sll1084	hypothetical protein	-0.103057	0.0627349	-0.00574317	-0.171535
slr1507	hypothetical protein	0.532969	0.0626779	0.125096	0.595387
slr0630	hypothetical protein	-0.204159	0.0626673	0.0835065	-0.18332
slr0264	hypothetical protein	-0.11613	0.0626415	0.0463719	-0.1324
slr1426	recombination protein RecR	0.129368	0.0625826	-0.0318952	0.0348898
sll0647	unknown protein	0.108381	0.0625702	0.0942151	0.140026
sll1052	hypothetical protein	0.132537	0.0622892	-0.0954523	-0.0252043
ssr6024	unknown protein	0.161751	0.0620801	0.194441	0.294112
ssr7093	hypothetical protein	-0.149536	0.0620594	0.0371029	-0.174492
slr0449	probable transcriptional regulator	-0.423154	0.0619097	0.00263826	-0.482426
sll8009	type I restriction-modification system, M subunit	0.0207531	0.0618049	0.106207	0.0651552
slr0846	hypothetical protein	0.117338	0.0617675	0.116819	0.17239
sll8035	hypothetical protein	0.178511	0.0617185	-0.0237508	0.0930414
slr1288	hypothetical protein	-0.0993591	0.0616961	0.0907385	-0.0703167
slr0833	replicative DNA helicase [Contains: Ssp dnaB intein]	-0.000787021	0.0616271	-0.0326702	-0.0950843
slr0545	hypothetical protein	-0.0768059	0.0613718	0.162974	0.0247961
sll0553	hypothetical protein	-0.727878	0.0613116	0.358463	-0.430726
slr0514	unknown protein	0.0187764	0.0612577	0.165421	0.12294
sll1200	hypothetical protein	-0.170284	0.0610977	0.189408	-0.0419735
sll6059	putative integrase/recombinase	0.0672999	0.0610314	0.207366	0.213634
sll1682	alanine dehydrogenase	0.057305	0.0608423	-0.101079	-0.104616
sll0236	unknown protein	-0.0672515	0.0608118	-0.0893775	-0.217441
sll5028	hypothetical protein	0.11914	0.0607639	0.0667027	0.125079
slr0096	low affinity sulfate transporter	0.049193	0.0605417	0.0958773	0.0845286
sll1845	hypothetical protein	0.173934	0.0604015	0.316414	0.429946
sll2003	hypothetical protein	0.156619	0.0603874	0.0961762	0.192408
sll0843	unknown protein	-0.28228	0.0603455	0.252602	-0.0900232
sll1915	hypothetical protein	0.0352488	0.0601753	0.105125	0.0801981
sll0426	unknown protein	-0.964723	0.0600634	0.242894	-0.781892
slr0847	phosphopantetheine adenylyltransferase	-0.0247055	0.0599947	0.246055	0.161355
slr1949	hypothetical protein	-0.530133	0.0597874	0.107553	-0.482367
slr1235	hypothetical protein	0.725367	0.0596978	-0.0841911	0.581478
slr1451	hypothetical protein	0.165492	0.0593621	-0.075251	0.030879
slr0580	aluminum resistance protein homolog	0.274076	0.0593	-0.0595591	0.155217
slr0399	chaperon-like protein for quinone binding in photosystem II	0.353759	0.0592688	0.0541182	0.348608
slr0836	dTDP-glucose 4,6-dehydratase	0.283838	0.0588946	-0.112738	0.112206
slr1450	unknown protein	-0.342889	0.0586477	0.123903	-0.277634
slr1248	phosphate transport system permease protein PstC homolog	0.0173188	0.0585984	0.093862	0.0525824
sll0420	urease beta subunit	0.417626	0.0585206	-0.222928	0.136177
sll0572	hypothetical protein	-0.850163	0.0582152	0.393752	-0.514627
slr0415	Na+/H+ antiporter	0.435284	0.0580926	0.0448532	0.422045
sll1749a	NA	0.0291551	0.058072	-0.02763	-0.0565469
sll0667	putative transposase [ISY352e: 2921301 - 2921595, join 3108631 - 3109754]	-0.0298249	0.0574875	0.305291	0.217978
slr1041	two-component response regulator PatA subfamily	-0.224744	0.0574753	0.168512	-0.113708
slr0546	indole-3-glycerol phosphate synthase	0.107716	0.0572853	-0.0483206	0.00210975
sll0702	unknown protein	-0.179116	0.0572179	0.0919135	-0.14442
slr7005	integrase/recombinase	0.0430888	0.0572004	0.0971531	0.0830415
sll1203	hypothetical protein	-0.0752431	0.0571418	-0.0728983	-0.205283
slr1643	ferredoxin-NADP oxidoreductase	-0.049866	0.0569107	-0.184642	-0.291419
slr0031	hypothetical protein	-0.170017	0.0568837	0.0720331	-0.154868
slr1129	ribonuclease E	-0.130268	0.056654	0.664482	0.47756
slr0054	diacylglycerol kinase	0.515574	0.0566153	-0.0587718	0.400187
sll0053	biotin carboxylase	0.232917	0.0565532	-0.0827653	0.0935988
slr7052	unknown protein	-0.0596822	0.0563775	0.023456	-0.0926037
slr0953	sucrose-phosphate phosphatase	-0.383218	0.0557843	-0.109964	-0.548967
sll5107	cytidine deaminase	0.173045	0.0557287	0.0898341	0.20715
sll0142	probable cation efflux system protein	-0.00352716	0.0550532	0.2478	0.189219
sll0741	pyruvate flavodoxin oxidoreductase	-0.88908	0.0549862	-0.0242082	-0.968274
slr1682	putative transposase [ISY391b: 1970517 - 1970880, join 1972064 - 1973077]	-0.495446	0.0549237	0.324244	-0.226125
slr1169	unknown protein	-0.43375	0.054883	0.165029	-0.323604
sll0830	elongation factor EF-G	-0.806213	0.0548527	-0.21054	-1.07161
slr8022	hypothetical protein	-0.145255	0.0547823	0.012575	-0.187462
slr0254	hypothetical protein	-0.0637898	0.0544673	-0.0356415	-0.153899
slr1215	hypothetical protein	-0.370761	0.0542176	0.440401	0.0154221
sll1761	unknown protein	-0.06304	0.0541187	0.0161048	-0.101054
slr0863	hypothetical protein	-0.478065	0.0539112	0.0966914	-0.435285
slr5071	unknown protein	-0.135485	0.0536039	0.100208	-0.0888818
slr8029	resolvase	0.198168	0.053482	0.185628	0.330315
ssl2153	probable ribose phosphate isomerase B	0.0728617	0.0533285	0.0934933	0.113026
sll0759	ABC transporter ATP-binding protein	0.742658	0.0531427	0.142145	0.83166
sll1809	30S ribosomal protein S8	0.0328089	0.0530138	0.108551	0.0883457
slr1867	anthranilate phosphoribosyltransferase	0.0702557	0.05299	-0.0775118	-0.0602461
sll8019	hypothetical protein	-0.0682428	0.0528676	0.0487948	-0.0723156
slr1909	two-component response regulator NarL subfamily	0.439671	0.052779	-0.174431	0.212461
slr5010	integrase/recombinase	0.148337	0.0525829	0.13635	0.232104
sll1366	putative SNF2 helicase	-0.027049	0.052498	-0.0326131	-0.11216
slr0963	ferredoxin-sulfite reductase	-0.231607	0.052326	-0.068188	-0.352121
sll8001	hypothetical protein	-0.154164	0.0520846	0.203759	-0.0024899
sll1867	photosystem II D1 protein	1.17109	0.051776	0.0613959	1.18071
slr1149	ATP-binding protein of ABC transporter	-0.310762	0.0516013	0.0576339	-0.304729
sll1173	hypothetical protein	0.194151	0.0515209	-0.0438009	0.0988293
ssr5011	hypothetical protein	0.193828	0.0513259	0.157758	0.300259
slr0144	hypothetical protein	-1.53032	0.0513258	0.583698	-0.997945
slr1946	hypothetical protein	-0.0471891	0.051297	-0.0039529	-0.102439
sll1764	unknown protein	-1.14783	0.0512709	0.090297	-1.1088
slr0818	hypothetical protein	-0.370939	0.0511236	0.193519	-0.228544
slr1053	unknown protein	-0.0191566	0.0511057	-0.0435016	-0.113764
sll5109	unknown protein	0.0722197	0.0510659	0.213565	0.234718
sll0409	similar to O-succinylbenzoate-CoA synthase	0.00779494	0.0506873	-0.0349449	-0.0778373
sll1988	33 kDa chaperonin	-0.284349	0.0505283	-0.0181838	-0.353062
slr1391	unknown protein	-0.0465397	0.0502104	-0.139558	-0.236308
ndhK2	NA	0.0636148	0.0502023	0.115248	0.12866
slr1876	hypothetical protein	0.134915	0.0501154	-0.0339799	0.0508194
sll1123	hypothetical protein	-0.428037	0.0501072	0.0978432	-0.380301
slr1407	unknown protein	0.0409933	0.050087	0.0534122	0.0443185
sll0008	unknown protein	0.289357	0.0498321	-0.220597	0.0189278
slr1331	periplasmic processing protease	0.518916	0.0498297	-0.213371	0.255715
sll1159	probable bacterioferritin comigratory protein	-0.116551	0.0498216	-0.0114925	-0.177865
slr7054	unknown protein	0.138606	0.0497775	0.0599542	0.148783
slr0530	glucosylglycerol transport system permease protein	0.382397	0.0497434	0.0743875	0.407042
sll0473	unknown protein	-0.109739	0.0495584	0.112507	-0.0467911
slr1316	ABC-type iron(III) dicitrate transport system permease protein	-0.0298213	0.0494983	0.0740563	-0.00526323
slr1536	ATP-dependent DNA helicase RecQ	-0.679796	0.049467	0.309091	-0.420173
slr1369	phosphatidate cytidylyltransferase	-0.146941	0.0494141	0.261543	0.0651875
sll1940	hypothetical protein	-0.0992089	0.0494034	0.108531	-0.0400808
sll0524	hypothetical protein	-0.495667	0.049211	0.0599649	-0.484913
slr1403	unknown protein	0.0629287	0.0491255	0.0919506	0.105754
sll1147	glutathione S-transferase	-0.110776	0.04904	0.0898106	-0.0700057
sll1206	ferric aerobactin receptor, FhuA homolog	0.0114954	0.048967	0.070181	0.0327094
ssr0759	unknown protein	-0.184824	0.0489266	0.118687	-0.115063
slr6070	probable nuclease	-0.15531	0.0489247	-0.00262483	-0.206859
slr2030	hypothetical protein	-0.305354	0.0488622	0.107306	-0.24691
slr2005	periplasmic protein, function unknown	-0.399389	0.0488126	0.0964292	-0.351772
sll0043	positive phototaxis protein, homologous to chemotaxis protein CheA, two-component hybrid histidine kinase	-0.634526	0.0486063	-0.051497	-0.73463
sll0787	hypothetical protein	0.128361	0.04856	0.0111829	0.0909838
slr0459	hypothetical protein	-0.277483	0.0484203	0.0301473	-0.295757
sll0742	hypothetical protein	-0.796514	0.0482698	-0.00460421	-0.849388
sll0216	hypothetical protein	-0.00748297	0.0481685	0.0353034	-0.020348
sll0412	hypothetical protein	-0.164848	0.048162	-0.00740356	-0.220414
slr0388	hypothetical protein	0.0795311	0.0481548	0.0474903	0.0788666
sll0992	putative esterase	-0.297487	0.0481489	0.0815066	-0.264129
sll0660	pyridoxal phosphate biosynthetic protein PdxA	-0.0887208	0.048065	0.0123879	-0.124398
sll7077	hypothetical protein	-0.126149	0.0480454	0.0631367	-0.111058
ssr2898	putative transposase [ISY523m(partial copy): 1483390 - 1484062]	0.125492	0.04777	-0.0935249	-0.0158028
sll1165	DNA mismatch repair protein	0.336978	0.0477657	-0.0163923	0.27282
sll0554	ferredoxin-thioredoxin reductase, catalytic chain	0.371332	0.0476609	-0.130317	0.193354
sll1601	hypothetical protein	-0.135832	0.0475125	0.0893526	-0.0939921
sll1858	unknown protein	-0.33426	0.0470463	0.139208	-0.242099
sll1004	hypothetical protein	0.139354	0.0469715	-0.0881955	0.00418728
ssl5039	unknown protein	0.199158	0.0468452	-0.215235	-0.0629217
sll1540	dolichyl-phosphate-mannose synthase	0.260379	0.0468412	-0.0706453	0.142892
sll0471	hypothetical protein	-0.745003	0.0467086	0.222551	-0.569162
slr0583	similar to GDP-fucose synthetase	0.127139	0.0466659	-0.103376	-0.0229027
slr0730	hypothetical protein	-0.206002	0.0466428	-0.212395	-0.465039
sll1468	beta-carotene hydroxylase	0.573147	0.0465384	-0.12033	0.406278
ssl5113	unknown protein	-0.334621	0.0461675	0.00501784	-0.37577
sll0658	hypothetical protein	0.160621	0.0460269	0.123349	0.237943
ssl1533	unknown protein	-1.25228	0.0460231	0.0773055	-1.22099
slr1114	hypothetical protein	-0.927975	0.0458129	0.355014	-0.618774
ssl2982	probable DNA-directed RNA polymerase omega subunit	0.590255	0.0457405	-0.483626	0.0608885
slr1255	phytoene synthase	1.37926	0.045526	-0.14657	1.18716
ssr6026	unknown protein	-0.0810975	0.0454782	0.0654413	-0.0611344
sll0379	acyl-[acyl-carrier-protein]--UDP-N-acetylglucosamine o-acyltransferase	0.360492	0.0454609	-0.0133337	0.301698
sll1562	unknown protein	0.301048	0.0452232	-0.148851	0.106974
sll1600	manganese transport system membrane protein MntB	-0.0820893	0.0451631	0.0897139	-0.0375385
sll0720	RTX toxin activating protein homolog	-0.0992284	0.0451455	0.0879407	-0.0564331
sll0448	unknown protein	0.149974	0.0448225	0.00239845	0.10755
sll0294	hypothetical protein	-0.163124	0.044801	0.248969	0.0410446
slr1431	hypothetical protein	0.0999918	0.0447739	0.138121	0.193339
sll0210	bacitracin resistance protein	0.0195707	0.0447382	-0.0384959	-0.0636634
sll0092	putative transposase [ISY391c: 2997600 - 2998989]	-0.553141	0.0447359	0.204011	-0.393866
slr2001	cyanophycinase	0.698561	0.0446082	-0.0848666	0.569086
sll0377	transcription-repair coupling factor	-0.259161	0.044297	-0.0947789	-0.398236
slr2092	hypothetical protein	0.0198967	0.0442904	0.00128336	-0.0231104
sll0877	hypothetical protein	0.0517417	0.0442003	0.18331	0.190851
sll1237	N(5)-glutamine methyltransferase	0.0462399	0.0441267	0.102829	0.104942
slr0104	hypothetical protein	-0.212527	0.0440238	-0.0335073	-0.290058
slr2105	hypothetical protein	-0.403888	0.0439453	0.161966	-0.285867
slr1990	hypothetical protein	0.209209	0.0437519	0.260291	0.425748
sll0915	periplasmic protease	0.0383519	0.0436791	0.0479533	0.0426261
sll1272	unknown protein	0.377885	0.0433852	-0.0179494	0.31655
slr0794	cation efflux system protein involved in nickel and cobalt tolerance	0.0432542	0.0433011	0.0775389	0.077492
sll1929	competence protein ComE	0.0180973	0.0431022	0.173875	0.14887
sll0428	unknown protein	-0.0512992	0.0428413	0.064249	-0.0298915
slr0936	nicotinate-nucleotide pyrophosphorylase	-0.20823	0.0427889	0.00870811	-0.242311
sll1501	cobyrinic acid a,c-diamide synthase	0.120097	0.0426536	0.0861446	0.163588
slr1521	GTP-binding protein	0.0401352	0.0426208	-0.00895927	-0.0114449
sll1263	cation efflux system protein	0.212289	0.0425933	-0.0144205	0.155275
sll1564	putative lyase	-0.625794	0.0425545	0.191959	-0.476389
sll0396	two-component response regulator OmpR subfamily	-0.135026	0.0424564	0.101106	-0.0763763
slr0796	nickel permease involved in nickel and cobalt tolerance	-0.108553	0.0423824	0.0536506	-0.0972849
slr0431	hypothetical protein	-0.389366	0.0423268	0.266477	-0.165216
ssl7042	hypothetical protein	0.045307	0.0418313	-0.0899641	-0.0864884
slr6087	unknown protein	-0.0982404	0.0417515	0.116868	-0.0231236
ssl2717	hypothetical protein	0.464579	0.0416902	-0.0983742	0.324514
sll0869	Leu/Phe-tRNA-protein transferase	-0.0808189	0.041637	0.0117779	-0.110678
sll0361	hypothetical protein	-0.00346781	0.0415659	-0.0453439	-0.0903776
sll1162	hypothetical protein	-0.15586	0.0414138	-0.010551	-0.207824
sll1697	hypothetical protein	-0.149673	0.0412125	0.118608	-0.0722772
slr1024	fibrillin	0.0185944	0.0408734	0.0208757	-0.00140336
sll1485	hypothetical protein	0.153036	0.0408184	0.0962913	0.208509
sll1374	probable sugar transporter	-0.219786	0.0407991	0.198183	-0.0624023
slr8044	unknown protein	-0.073517	0.0407367	0.0490773	-0.0651764
sll0895	CysQ protein homolog	0.0796301	0.0407178	-0.0478947	-0.00898234
slr1419	hypothetical protein	-0.0184535	0.0404776	-0.11019	-0.169121
slr0440	hypothetical protein	-0.16537	0.0404456	0.0950372	-0.110778
slr0700	probable amino acid permease	0.0274018	0.0403392	0.0360906	0.0231532
slr0822	cation-transporting P-type ATPase PacL	-0.576902	0.0402947	0.106746	-0.510451
sll1934	hypothetical protein	0.19488	0.0395661	0.133127	0.288441
sll1810	50S ribosomal protein L6	0.128689	0.0395486	-0.0163706	0.07277
sll0282	unknown protein	-0.00844337	0.0394994	0.0849094	0.0369666
slr1164	ribonucleotide reductase subunit alpha	0.947336	0.0393928	-0.109666	0.798277
slr0303	hypothetical protein	0.133939	0.0392977	-0.0188304	0.0758106
sll1291	two-component response regulator PatA subfamily	0.875802	0.0391843	-0.28478	0.551837
slr1138	cytochrome c oxidase subunit III	0.0221014	0.0390282	0.0743023	0.0573755
sll0932	hypothetical protein	0.333974	0.0389479	-0.0536026	0.241424
slr1523	putative transposase	-0.0774765	0.0389412	0.0523674	-0.0640503
sll0309	unknown protein	0.00584664	0.0388124	-0.0463476	-0.0793134
sll1547	hypothetical protein	0.143868	0.0387801	-0.0737428	0.0313451
slr0488	virulence factor MviN homolog.	0.202644	0.0386364	-0.00294206	0.161065
slr0257	periplasmic carboxyl-terminal protease	-1.13149	0.0385884	0.141628	-1.02845
slr0142	hypothetical protein	-0.061049	0.0382815	-0.0319659	-0.131296
sll0926	hypothetical protein	-0.0555546	0.0378445	0.075683	-0.017716
slr6067	unknown protein	0.0251155	0.0377702	0.115816	0.103161
slr0624	UDP-N-acetylglucosamine 2-epimerase	-0.0562562	0.0375839	0.0746799	-0.0191602
slr0774	protein-export membrane protein SecD	0.313191	0.0375714	-0.19977	0.0758499
slr7026	unknown protein	-0.0532637	0.037566	0.271221	0.180391
slr1728	potassium-transporting P-type ATPase A chain	-0.115779	0.0375567	0.108204	-0.0451313
sll0687	RNA polymerase ECF-type (group 3) sigma factor	-0.201172	0.0374301	0.194634	-0.043968
sll1620	hypothetical protein	0.501095	0.0373548	-0.0109129	0.452828
ssr2708	hypothetical protein	-0.355047	0.0372586	-0.0028068	-0.395112
slr1390	cell division protein FtsH	-0.492554	0.037153	0.116804	-0.412903
sll1094	putative transposase	-0.0543724	0.0371516	0.190875	0.0993514
slr0408	unknown protein	0.0663983	0.0370962	0.0140295	0.0433316
sll0529	hypothetical protein	0.009147	0.0370386	-0.0546719	-0.0825634
sll1699	oligopeptide-binding protein of oligopeptide ABC transporter	0.0556032	0.0370174	0.18736	0.205946
slr0053	hypothetical protein	0.508803	0.0369249	-0.0582075	0.41367
slr1307	hypothetical protein	0.0427539	0.0367488	-0.0482229	-0.0422179
slr1742	probable cobyric acid synthase	0.325742	0.0366516	-0.0245178	0.264573
slr0208	hypothetical protein	0.625394	0.036567	-0.202957	0.38587
slr1635	putative transposase [ISY203e: 2048410 - 2049583]	-0.017087	0.0365462	-0.152045	-0.205678
ssl8024	unknown protein	0.0676803	0.0363893	0.0524455	0.0837365
sll1612	folylpolyglutamate synthase	0.116938	0.0363861	0.042681	0.123233
sll0042	methyl-accepting chemotaxis protein for positive phototaxis	-0.428824	0.0362452	-0.187175	-0.652244
slr5073	unknown protein	0.0982856	0.036163	-0.180975	-0.118852
sll0832	hypothetical protein	0.176727	0.0360911	-0.0228104	0.117826
slr0861	glycinamide ribonucleotide transformylase	0.0552703	0.0360466	0.00809428	0.027318
ssl7019	unknown protein	0.074694	0.0360041	-0.124019	-0.0853295
slr1773	unknown protein	-0.247564	0.0358796	0.00288389	-0.28056
sll0063	hypothetical protein	-0.0737715	0.0358275	0.11073	0.00113085
sll5104	arsenate reductase	0.681325	0.0357906	-0.0639266	0.581608
sll0238	unknown protein	0.0738722	0.0357043	0.0104555	0.0486234
ssr7072	hypothetical protein	-0.291056	0.0355868	0.0542285	-0.272414
sll5067	hypothetical protein	0.0343211	0.0351519	-0.194952	-0.195782
ssl3379	hypothetical protein	0.222859	0.0351071	-0.25122	-0.063468
sll0545	hypothetical protein	-0.0657138	0.0347021	-0.0605179	-0.160934
sll0462	hypothetical protein	-0.0194077	0.0346152	-0.0144658	-0.0684887
sll1300	putative methyltransferase	0.357967	0.0345591	-0.13997	0.183439
sll0690	probable transcription regulator	0.326033	0.0344055	-0.170808	0.120819
sll0778	ABC transporter, ATP-binding protein	-0.148113	0.0342384	0.0851707	-0.0971811
sll5004	hypothetical protein	0.00358293	0.0341656	-0.152048	-0.182631
ssl1633	high light-inducible polypeptide HliC, CAB/ELIP/HLIP superfamily	4.06883	0.0338965	0.243436	4.27837
sll0450	cytochrome b subunit of nitric oxide reductase	-1.76472	0.0338479	0.365131	-1.43344
slr5022	probable aminotransferase	-0.0524598	0.0337623	0.0315001	-0.0547221
sll0913	hypothetical protein	-0.150377	0.0335647	0.137599	-0.0463426
sll0763	hypothetical protein	0.0219252	0.0335418	0.227468	0.215851
slr1457	chromate transport protein	0.00377669	0.0335081	0.134799	0.105068
sll1318	hypothetical protein	0.325921	0.0334886	0.0215249	0.313957
slr0080	ribonuclease H	0.435273	0.0333471	-0.102851	0.299075
sll1757	hypothetical protein	0.251967	0.0332586	-0.113322	0.105386
sll1336	hypothetical protein	1.01855	0.0332349	-0.42822	0.557097
slr1363	hypothetical protein	0.0252433	0.0332064	0.0225145	0.0145514
sll1522	CDP-diacylglycerol--glycerol-3-phosphate 3-phosphatidyltransferase	0.249642	0.0332056	-0.381663	-0.165227
slr1471	hypothetical protein	0.166318	0.0330672	-0.045867	0.0873842
sll1510	unknown protein	-0.00200793	0.0326875	-0.134748	-0.169444
sll0679	periplasmic phosphate-binding protein of ABC transporter	-0.126543	0.0325824	0.0106589	-0.148466
sll7027	unknown protein	-0.04119	0.0325677	0.102169	0.0284114
sll0261	hypothetical protein	0.078958	0.032564	0.12527	0.171664
sll0803	hypothetical protein	-0.054415	0.0324882	0.173027	0.086124
sll1006	unknown protein	-0.0480477	0.0324217	0.122638	0.0421688
slr0357	histidyl-tRNA synthetase	0.17722	0.0321478	-0.0536064	0.0914661
slr1052	hypothetical protein	0.31765	0.0321001	-0.233992	0.0515581
slr0451	putative helicase	-0.415801	0.0319984	0.12518	-0.32262
ssr8013	hypothetical protein	0.0142832	0.0318805	-0.0630462	-0.0806436
slr0110	hypothetical protein	0.510601	0.0318459	-0.320418	0.158337
sll0896	Holliday juction resolvase RuvC	0.188022	0.0316744	-0.148912	0.0074362
sll1167	unknown protein	-0.0639374	0.0316614	0.0627379	-0.0328609
slr5013	unknown protein	-0.233195	0.0313513	-0.0122647	-0.276811
slr0819	apolipoprotein N-acyltransferase	-0.139388	0.031256	-0.0048756	-0.17552
sll0563	unknown protein	-0.19905	0.0312437	0.0653612	-0.164932
slr0042	probable porin; major outer membrane protein	0.0567181	0.0310832	0.175063	0.200698
slr2026	dihydropteroate synthase	-0.137968	0.030961	-0.0056814	-0.17461
sll1714	unknown protein	-0.140984	0.030916	-0.108431	-0.280332
sll0914	unknown protein	0.02126	0.0307452	-0.0406421	-0.0501273
slr0586	hypothetical protein	0.47148	0.0305968	-0.336433	0.10445
slr0634	unknown protein	-0.220832	0.0305703	0.000468782	-0.250934
slr1249	phosphate transport system permease protein PstA homolog	-0.0236803	0.0304941	0.140361	0.0861867
slr1394	hypothetical protein	0.435586	0.0302819	-0.10982	0.295484
slr1348	serine acetyltransferase	0.168423	0.0302056	-0.290076	-0.151859
slr6005	unknown protein	-0.0357863	0.0301733	0.326095	0.260136
slr1933	dTDP-4-dehydrorhamnose 3,5-epimerase	0.356715	0.0301652	-0.0612981	0.265252
sll0082	hypothetical protein	-0.0188914	0.0299448	0.0672596	0.0184234
sll1121	hypothetical protein	-0.140234	0.0299264	0.105704	-0.0644564
slr0017	UDP-N-acetylglucosamine 1-carboxyvinyltransferase	1.50118	0.0298702	0.210238	1.68154
slr2043	zinc transport system substrate-binding protein	0.232828	0.0297612	0.0159114	0.218978
sll1801	50S ribosomal protein L23	0.479329	0.0297158	0.0695958	0.519209
ssl3127	similar to permease protein of ABC transporter	0.253369	0.0296285	-0.075838	0.147902
slr0812	hypothetical protein	0.167126	0.0295288	-0.0273972	0.1102
ssl0564	transcriptional regulator	0.709804	0.0293703	0.391068	1.0715
slr0112	unknown protein	-0.622485	0.0291793	0.333299	-0.318366
slr1136	cytochrome c oxidase subunit II	0.282333	0.0291133	0.123113	0.376333
slr1207	hypothetical protein	-0.0630445	0.0290669	0.110275	0.0181633
sll0994	hypothetical protein	-0.134137	0.0289984	0.148958	-0.0141782
sll5130	hypothetical protein	0.0773575	0.0289368	-0.00986553	0.0385552
sll0372	hypothetical protein	-0.368098	0.0287885	0.185984	-0.210903
slr0224	similar to sterol C5-desaturase	-0.189577	0.0287351	0.0652557	-0.153056
slr1258	unknown protein	-1.08407	0.0287282	0.332259	-0.780539
slr6049	hypothetical protein	-0.0589625	0.0287043	-0.170292	-0.257959
sll0034	putative carboxypeptidase	0.0641077	0.0286206	0.0823614	0.117849
sll0161	putative transposase [ISY523p: 2328180 - 2329050]	0.0217886	0.0285845	0.0520058	0.0452099
sll0257	hypothetical protein	0.256563	0.0284525	0.041128	0.269239
sll0613	Holliday junction DNA helicase RuvB	0.0519784	0.028313	-0.00230149	0.021364
slr1579	hypothetical protein	-0.16932	0.0282355	0.0307026	-0.166853
slr5085	unknown protein	0.0658878	0.0280388	0.120274	0.158123
slr1901	ATP-binding protein of ABC transporter	-0.0332086	0.0279749	-0.242814	-0.303997
sll8034	2-nitropropane dioxygenase	-0.0222332	0.0273652	0.132483	0.0828842
sll0750	two-component sensor histidine kinase, KaiC-interacting protein, involved in circadian rhythm	-0.140509	0.0273583	0.00676392	-0.161103
slr1253	unknown protein	-0.395192	0.0273449	0.293911	-0.128626
sll0821	phytochrome-like protein	-0.380952	0.0272394	0.210491	-0.197701
sll0761	unknown protein	-0.49738	0.0270999	0.229843	-0.294637
sll1906	hypothetical protein	0.592052	0.0269236	0.0181247	0.583254
sll1869	probable dioxygenase, Rieske iron-sulfur component	0.0828678	0.0268036	0.0567478	0.112812
sll0227	peptidyl-prolyl cis-trans isomerase B, periplasmic protein	0.211331	0.0267716	-0.0105972	0.173962
slr1246	putative transposase [ISY802b(partial copy): 1384736 - 1385513]	0.180374	0.0266828	-0.00281014	0.150881
ssl5100	hypothetical protein	-0.1875	0.0264475	0.107374	-0.106573
ssl2009	hypothetical protein	-0.257771	0.0263562	0.176673	-0.107454
sll1232	hypothetical protein	0.0350682	0.0261232	-0.10102	-0.0920747
slr0383	hypothetical protein	0.0357573	0.0258378	0.0476721	0.0575917
sll0985	unknown protein	-0.0877029	0.0257807	0.0289166	-0.0845671
sll0240	ABC transporter ATP-binding protein	-0.301348	0.0256029	0.0867472	-0.240204
slr1762	hypothetical protein	-0.0368571	0.025561	0.131463	0.0690453
sll1912	hypothetical protein	0.512932	0.0255483	-0.0674308	0.419953
sll0738	molybdate-binding periplasmic protein	-0.0608949	0.0253202	0.0702851	-0.01593
slr6104	hypothetical protein	0.212519	0.0252586	-0.162785	0.0244761
sll1443	CTP synthetase	0.236999	0.0250616	-0.11641	0.0955277
sll1499	ferredoxin-dependent glutamate synthase	0.366791	0.0247539	0.116754	0.458791
sll1770	hypothetical protein	0.956176	0.02473	-0.00152886	0.929918
sll1905	two-component hybrid sensor and regulator	-0.424529	0.0247172	0.198057	-0.251189
sll0436	hypothetical protein	-0.0562389	0.024706	0.0669388	-0.0140061
slr1222	unknown protein	0.285212	0.0246995	-0.0405394	0.219973
slr0644	nitrogen regulation protein NifR3 homolog	0.0795552	0.0246847	-0.131302	-0.0764316
sll1969	hypothetical protein	0.373583	0.0246722	-0.200932	0.147979
slr0582	unknown protein	-0.861146	0.0246679	0.507727	-0.378087
ssl5091	unknown protein	-0.0481158	0.0245629	0.08106	0.0083813
sll1045	mutator MutT protein	0.101059	0.0243808	-0.120078	-0.0434003
sll1060	hypothetical protein	-0.662747	0.024318	0.203796	-0.483269
slr1848	histidinol dehydrogenase	-0.0531466	0.0242863	-0.14142	-0.218853
slr1628	hypothetical protein	-0.109372	0.0242576	-0.0809646	-0.214594
sll1037	unknown protein	0.0591786	0.0241347	-0.0414889	-0.00644503
sll7029	hypothetical protein	0.132565	0.0240764	-0.0273065	0.0811817
sll0912	ABC transporter ATP binding protein	-0.0856644	0.0240756	-0.0375417	-0.147282
sll0205	hypothetical protein	-0.108415	0.0240142	-0.129341	-0.261771
slr2027	unknown protein	-0.0824197	0.0238147	0.0119744	-0.09426
sll0172	periplasmic protein, function unknown	-0.392135	0.0238144	-0.203649	-0.619599
slr0750	light-independent protochlorophyllide reductase subunit ChlN	-1.51536	0.0236335	-0.801892	-2.34088
slr0090	probable 4-hydroxyphenylpyruvate dioxygenase	0.00936082	0.0235518	0.0276778	0.0134868
sll0597	hypothetical protein	-0.119292	0.0234236	0.00163043	-0.141085
sll1365	unknown protein	-0.147678	0.0234215	-0.00631999	-0.17742
sll5081	hypothetical protein	-0.0588861	0.0233724	0.0112478	-0.0710108
slr1652	hypothetical protein	0.0107857	0.0233428	0.085982	0.0734249
slr0197	competence protein	-0.0717279	0.0233225	0.120585	0.0255345
slr0876	hypothetical protein	-0.316007	0.0233036	0.0767396	-0.262571
ssr1499	hypothetical protein	-0.174372	0.0229886	0.160672	-0.0366892
slr0454	RND multidrug efflux transporter	0.416452	0.0229407	-0.022612	0.370899
sll1005	MazG protein homolog	0.128158	0.0227768	-0.0170361	0.0883448
sll1500	hypothetical protein	0.192141	0.0227319	-0.143844	0.0255647
sll0250	pantothenate metabolism flavoprotein	0.132831	0.0226667	0.0192776	0.129442
slr0813	hypothetical protein	0.177901	0.0223784	0.0484375	0.20396
slr0733	integrase-recombinase protein	0.106456	0.0223774	0.0161298	0.100208
slr1913	hypothetical protein	0.407947	0.0223292	-0.185558	0.20006
slr1950	copper-transporting P-type ATPase CtaA	-0.211683	0.0222516	0.131444	-0.10249
slr1914	hypothetical protein	0.122229	0.0217486	-0.106502	-0.00602194
sll0671	probable cation transporter	-0.0625997	0.02173	-0.047357	-0.131687
sll5026	hypothetical protein	0.00343171	0.0217215	-0.0928499	-0.11114
ssl1690	hypothetical protein	-0.959383	0.0216372	0.501209	-0.479812
sll0564	hypothetical protein	0.157765	0.021466	0.0337977	0.170097
slr1793	transaldolase	-1.26846	0.0213572	0.212048	-1.07777
slr0650	hypothetical protein	0.602346	0.0212424	-0.209822	0.371282
sll0497	hypothetical protein	-0.147907	0.0210606	0.022702	-0.146265
slr0531	glucosylglycerol transport system permease protein	0.332835	0.0210455	-0.0161236	0.295666
slr2120	hypothetical protein	-0.107658	0.0210427	0.0600819	-0.0686193
slr0795	cation efflux system protein involved in nickel and cobalt tolerance	-0.0689384	0.0210188	0.00114475	-0.0888124
sll1872	transcriptional regulator	0.0965842	0.0209523	0.0822349	0.157867
sll1835	periplasmic protein, function unknown	0.248235	0.0204276	-0.183856	0.0439514
slr0245	Histone deacetylase family protein	-0.473933	0.020421	-0.0832126	-0.577567
slr1051	enoyl-[acyl-carrier-protein] reductase	0.310329	0.0201817	-0.260768	0.02938
sll1584	ferredoxin like protein	-1.33827	0.0201578	-0.500677	-1.85911
sll0269	hypothetical protein	0.186436	0.0199629	-0.0814797	0.0849938
sll0514	hypothetical protein	-0.130701	0.0197635	0.0543692	-0.0960957
ssl0750	unknown protein	-0.122952	0.0197232	0.0895085	-0.0531669
slr1095	hypothetical protein	-0.88022	0.0197122	0.129416	-0.770517
slr0742	hypothetical protein	0.324893	0.0193287	-0.128899	0.176665
ssl3692	hypothetical protein	-0.176013	0.0192883	0.146536	-0.0487657
slr0748	hypothetical protein	-0.0842493	0.0189435	0.0109348	-0.0922579
sll0696	hypothetical protein	0.0731717	0.0188005	-0.0219933	0.0323779
slr0636	probable cobalamin [5'-phosphate] synthase	0.010545	0.0187778	0.0676502	0.0594175
slr1212	similar to two-component sensor histidine kinase	-0.198723	0.0187042	0.181104	-0.0363228
slr2041	probable two-component response regulator	-0.0518737	0.0186353	-0.107069	-0.177578
slr0596	hypothetical protein	-0.0509202	0.0185903	0.0539575	-0.015553
sll1367	hypothetical protein	0.314721	0.0185692	-0.0230769	0.273075
slr8015	plasmid partitioning protein, ParA family	-0.0421242	0.0183719	0.0869327	0.0264366
sll1274	hypothetical protein	-0.114192	0.0183579	-0.0197315	-0.152281
slr0845	hypothetical protein	-0.338421	0.0177379	0.0712947	-0.284864
slr0656	hypothetical protein	0.0242152	0.0176045	0.0425158	0.0491265
sll1297	probable dioxygenase, Rieske iron-sulfur component	0.458076	0.0175145	-0.00753725	0.433024
sll0284	hypothetical protein	-0.157858	0.0172409	-0.146552	-0.321651
sll1205	transcriptional regulator	0.0383012	0.0171112	0.143266	0.164456
sll0534	ATP-dependent Clp protease proteolytic subunit 2	-0.0697118	0.0170852	-0.0570494	-0.143846
slr0192	hypothetical protein	0.0571831	0.0170771	0.0590345	0.0991406
slr1462	hypothetical protein	-0.233522	0.0170542	0.0699117	-0.180665
sll0485	two-component response regulator NarL subfamily	0.0186565	0.0169967	-0.0827783	-0.0811185
slr0453	hypothetical protein	-0.427456	0.0169549	0.323917	-0.120494
sll0226	photosystem I assembly related protein	0.541989	0.0168657	-0.222645	0.302478
slr1924	D-alanyl-D-alanine carboxypeptidase, periplasmic protein	-0.365196	0.0168481	0.042518	-0.339526
sll1899	cytochrome c oxidase folding protein	0.50535	0.0167702	-0.0019881	0.486592
sll1231	mannosyltransferase	-0.0305315	0.0167207	0.00635337	-0.0408988
sll0640	probable sodium/sulfate symporter	-0.0848239	0.0166777	0.107255	0.00575292
sll0286	hypothetical protein YCF52	0.59644	0.0165631	-0.431094	0.148783
slr1651	ABC transporter ATP-binding protein	-0.00825512	0.0165044	0.0149238	-0.00983577
slr7016	hypothetical protein	-0.0424983	0.0164226	0.089122	0.0302011
slr1406	periplasmic protein, function unknown	-0.101759	0.0163755	0.169891	0.0517573
slr0774	protein-export membrane protein SecD	-0.0501867	0.016311	0.0754437	0.00894597
slr1529	nitrogen assimilation regulatory protein	-0.201376	0.0162778	0.11266	-0.104994
slr1243	unknown protein	-0.115003	0.0160684	0.00106097	-0.13001
sll0325	hypothetical protein	-0.0932561	0.0160557	0.0288493	-0.0804625
ssl0707	nitrogen regulatory protein P-II	1.95826	0.0160046	-0.400538	1.54172
slr0689	hypothetical protein	0.0851355	0.0157804	0.274456	0.343811
slr1440	hypothetical protein	-0.322422	0.0155395	0.186363	-0.151598
sll0587	pyruvate kinase	-0.0450554	0.0155234	0.113983	0.0534043
slr0740	hypothetical protein	-0.105287	0.0153929	-0.232495	-0.353175
sll1573	hypothetical protein	-0.0576121	0.0152527	0.0868729	0.0140081
slr0089	gamma-tocopherol methyltransferase	-0.195805	0.0151885	0.100919	-0.110074
sll0737	hypothetical protein	-0.128639	0.0150219	-0.0273096	-0.170971
slr0942	alcohol dehydrogenase [NADP+]	-0.722006	0.0150036	0.338187	-0.398822
sll0811	unknown protein	0.0607538	0.0149102	0.0293581	0.0752017
ssr6086	unknown protein	-0.116876	0.0148144	0.114112	-0.0175781
slr1411	hypothetical protein	0.155375	0.0147229	-0.0635573	0.0770945
slr1237	cytosine deaminase	-0.0012794	0.0146894	0.0473367	0.031368
sll5080	non-heme chloroperoxidase	-0.266428	0.0146083	0.190438	-0.0905982
sll1428	probable sodium-dependent transporter	0.0169359	0.014593	-0.00475047	-0.00240753
ssl5095	hypothetical protein	-0.0448426	0.0145856	0.132345	0.0729171
sll0691	hypothetical protein	0.0582727	0.014486	0.0114886	0.0552753
sll0484	ATP-binding protein of ABC transporter	-0.0998408	0.0144613	-0.00707434	-0.121376
sll0606	hypothetical protein	-0.0775258	0.0144353	0.148182	0.0562211
slr1093	2-amino-4-hydroxy-6-hydroxymethyldihydropteridine pyrophosphokinase	-0.019617	0.014358	-0.00739162	-0.0413666
ssr2060	unknown protein	0.120521	0.0142282	0.0408541	0.147147
sll0798	Ni(II)-sensor and/or redox sensor, two-component sensor histidine kinase	-0.0347867	0.0142167	0.0331066	-0.0158967
slr2083	cytochrome c oxidase subunit III	0.395684	0.0140661	0.0772498	0.458868
sll0103	hypothetical protein	-0.978318	0.0140386	0.200757	-0.791599
slr0896	multi-drug efflux transporter	0.30137	0.0138897	0.0925441	0.380024
slr0626	probable glycosyltransferase	0.0312876	0.0138056	-0.159434	-0.141952
slr6025	probable antirestriction protein	-0.0166001	0.01363	-0.0758337	-0.106064
sll0771	glucose transport protein	-0.00484333	0.0136189	-0.0851145	-0.103577
sll1132	unknown protein	0.410427	0.013616	0.0591061	0.455917
sll1069	3-oxoacyl-[acyl-carrier-protein] synthase II	0.289448	0.0134847	-0.272446	0.00351753
sll1051	phycocyanin alpha-subunit phycocyanobilin lyase	0.307111	0.0133874	0.0357414	0.329465
sll7001	putative transposase [ISY391e(partial copy): 166 - 1298]	-0.00174867	0.0133017	0.100412	0.0853612
slr0801	hypothetical protein	0.0922374	0.0132666	0.0343446	0.113315
sll0609	hypothetical protein	0.0597974	0.0132524	0.0554305	0.101975
slr0646	probable D-alanyl-D-alanine carboxypeptidase	-0.0673474	0.0128902	0.109424	0.0291866
slr0600	NADP-thioredoxin reductase	-0.764777	0.0128869	0.0607187	-0.716945
slr0400	hypothetical protein	0.586196	0.0126943	0.0199744	0.593476
slr1094	hypothetical protein	-0.135324	0.0126415	0.117232	-0.0307339
slr0108	unknown protein	0.135744	0.0126385	-0.047935	0.0751699
slr0420	hypothetical protein	0.548308	0.0126092	-0.145842	0.389856
sll1299	acetate kinase	-0.159873	0.0125015	0.00326068	-0.169114
slr8038	WD-repeat protein	0.165664	0.0124954	0.0531481	0.206316
sll1946	hypothetical protein	0.201299	0.0123308	0.0580816	0.24705
sll1298	putative carboxymethylenebutenolidase	-0.0411722	0.0123092	-0.202929	-0.25641
slr5088	probable short-chain dehydrogenase	-0.223371	0.012212	0.0124657	-0.223117
slr1772	probable hydrolase, periplasmic protein	-0.286327	0.0121575	0.0550243	-0.24346
slr1137	cytochrome c oxidase subunit I	-0.179435	0.0121215	0.322278	0.130721
slr1597	chromosome partitioning ATPase, ParA family	0.351341	0.0120914	-0.154107	0.185143
sll7009	unknown protein	-0.0464623	0.0120208	0.0329207	-0.0255623
sll1686	hypothetical protein	0.057674	0.0118817	-0.0611977	-0.0154055
sll0461	gamma-glutamyl phosphate reductase	-0.087433	0.0117208	0.214295	0.115142
slr1729	potassium-transporting P-type ATPase B chain	0.00374358	0.0116745	0.092897	0.0849661
slr0321	GTP-binding protein ERA homolog	-0.0660209	0.0116668	0.0101174	-0.0675704
sll0539	unknown protein	-0.188797	0.0113087	0.13397	-0.0661355
slr0611	solanesyl diphosphate synthase	-0.0795848	0.0112539	0.220497	0.129658
ssr6085	unknown protein	-0.47442	0.0112309	0.36639	-0.119262
slr0919	hypothetical protein	0.107851	0.0111235	-0.183902	-0.0871746
slr7058	hypothetical protein	-0.511818	0.0109666	0.331851	-0.190934
slr1962	probable extracellular solute-binding protein	0.125975	0.0109622	0.0338582	0.148871
sll0038	positive phototaxis protein, two-component response regulator PatA subfamily	-0.137159	0.0108804	-0.101462	-0.249502
slr0588	hypothetical protein	0.181181	0.0108666	-0.202477	-0.0321618
sll0400	hypothetical protein	0.184252	0.0108653	-0.00205795	0.171329
slr1435	PmbA protein homolog	0.087535	0.0108461	-0.214553	-0.137864
sll1592	two-component response regulator NarL subfamily	-0.181272	0.0104734	-0.00975297	-0.201499
slr1295	iron transport system substrate-binding protein	-0.358581	0.0103978	0.552423	0.183444
sll1532	hypothetical protein	0.35466	0.0103009	-0.345201	-0.000842164
sll0154	hypothetical protein	-0.212876	0.0102515	0.0580964	-0.165031
slr0950	hemolysin-like protein	0.490128	0.0100094	-0.0616423	0.418477
sll0744	hypothetical protein	-0.912013	0.00992094	-0.000245718	-0.922179
slr1107	unknown protein	-0.356428	0.00989191	0.0719719	-0.294348
slr5102	hypothetical protein	0.103032	0.00957565	0.000947652	0.0944041
sll0474	two-component hybrid sensor and regulator	-0.105584	0.0095316	0.085073	-0.0300421
slr0473	cyanobacterial phytochrome 1, two-component sensor histidine kinase	-1.61886	0.00948154	0.0524551	-1.57588
slr1449	hypothetical protein	-0.51673	0.00942737	0.147022	-0.379136
slr1125	probable glucosyl transferase	0.16738	0.00930722	-0.0338484	0.124225
slr0707	DNA polymerase I	0.42711	0.00928644	-0.1256	0.292223
sll0733	unknown protein	1.96729	0.00913999	-0.266285	1.69187
slr1837	two-component system response regulator OmpR subfamily	-0.171205	0.00913204	0.126372	-0.053965
slr0341	unknown protein	-0.0536477	0.00912163	0.115234	0.0524643
slr0565	hypothetical protein	-0.54932	0.00910972	0.131067	-0.427362
ssl0294	hypothetical protein	-0.200904	0.00907783	-0.346543	-0.556525
slr0243	hypothetical protein	0.12383	0.00906048	-0.404496	-0.289727
sll5122	SOS mutagenesis and repair, UmuC protein homolog	0.0211613	0.00879963	-0.0163416	-0.00397997
slr0063	pilus biogenesis protein homologous to general secretion pathway protein E	-0.967152	0.00860451	0.252941	-0.722815
sll0556	Na+/H+ antiporter	0.255451	0.00841531	0.0642915	0.311327
sll0716	leader peptidase I (signal peptidase I)	0.11027	0.00836975	-0.0765524	0.0253483
sll0892	aspartate 1-decarboxylase	-0.278023	0.00823106	0.115623	-0.170631
ssr2754	hypothetical protein	-0.468438	0.00815471	-0.00177415	-0.478367
slr0381	lactoylglutathione lyase	0.175999	0.00808323	-0.328808	-0.160891
sll1568	fibrillin	0.177256	0.00804807	0.0676475	0.236856
sll1544	two-component response regulator NarL subfamily	-0.0798985	0.00800494	0.0331812	-0.0547222
sll1758	MrsA protein homolog	0.145007	0.00782175	0.0922538	0.229439
slr0606	hypothetical protein	0.0890431	0.00781894	0.00118097	0.0824051
slr0958	cysteinyl-tRNA synthetase	0.304914	0.00778183	-0.0751869	0.221945
sll0754	ribosome binding factor A	-0.305597	0.0077434	0.0927386	-0.220602
sll1456	unknown protein	0.200637	0.00765372	-0.144325	0.0486584
slr0599	serine/threonine kinase	-0.575057	0.00757353	0.27837	-0.304261
slr0492	O-succinylbenzoic acid-CoA ligase	-0.136372	0.00754617	0.0275173	-0.116401
sll0678	hypothetical protein	-0.167701	0.0074707	0.197452	0.0222805
sll1151	unknown protein	0.0551421	0.00733084	0.127062	0.174873
sll0207	glucose-1-phosphate thymidylyltransferase	0.126162	0.00720627	0.0811318	0.200087
sll0470	hypothetical protein	-1.68847	0.00719926	0.436921	-1.25875
sll0998	LysR family transcriptional regulator	-0.67417	0.0071699	0.245583	-0.435757
slr5029	putative transposase [ISY391d(partial copy): 31333 - 32206]	-0.552108	0.00708442	0.216852	-0.34234
sll1879	two-component response regulator	0.0059764	0.00698549	0.0316784	0.0306693
sll1916	hypothetical protein	0.257329	0.00697995	-0.0437408	0.206609
ssr2422	unknown protein	-0.376416	0.00696812	0.152739	-0.230645
slr0817	salicylate biosynthesis isochorismate synthase	0.0683731	0.00695364	-0.0401049	0.0213145
slr2122	hypothetical protein	0.0305156	0.0069495	0.0491576	0.0727237
slr0829	unknown protein	-0.244133	0.00691454	0.000635259	-0.250412
slr1968	unknown protein	-0.515561	0.00690962	0.106046	-0.416426
slr1421	unknown protein	-0.134564	0.00690156	-0.0122199	-0.153685
slr0387	cysteine desulfurase NifS	-0.0351859	0.00684622	0.232039	0.190006
slr7041	probable growth inhibitor, PemK-like protein	0.0483129	0.00674083	0.106738	0.14831
sll1971	probable hexosyltransferase	-0.0183016	0.00671023	-0.0571016	-0.0821134
slr1878	phycocyanin alpha-subunit phycocyanobilin lyase	0.442056	0.00659376	-0.128346	0.307116
sll0646	guanylyl cyclase	-0.641847	0.00653139	0.215434	-0.432945
sll1076	cation-transporting ATPase PacL	0.019056	0.00647837	-0.0309647	-0.018387
slr1336	H+/Ca2+ exchanger	-0.0109974	0.00643232	0.116361	0.0989313
ssr2843	hypothetical protein	0.142974	0.00641998	-0.0633831	0.0731712
slr1490	ferrichrome-iron receptor	-0.014724	0.00625595	0.0828024	0.0618224
slr1298	unknown protein	0.0366624	0.00620866	-0.0581784	-0.0277246
sll1286	transcriptional regulator	-0.023156	0.00597603	-0.200814	-0.229946
sll0321	unknown protein	-0.101618	0.00596748	0.0792577	-0.0283277
slr0889	hypothetical protein	-0.374433	0.0058944	-0.165345	-0.545671
sll0293	unknown protein	-0.265639	0.00574308	0.1718	-0.0995816
slr5023	hypothetical protein	-0.0873093	0.00567176	-0.0243466	-0.117328
ssr8047	unknown protein	0.0113662	0.00558279	0.000241596	0.00602505
slr0525	Mg-protoporphyrin IX methyl transferase	0.233213	0.00546701	-0.128315	0.0994316
slr1039	hypothetical protein	-0.232202	0.00530801	0.116536	-0.120975
sll5131	putative transposase [ISY203j: 117275 - 118448]	0.0395813	0.00527649	0.0406616	0.0749664
slr1503	hypothetical protein	-0.0106721	0.00514387	0.133896	0.11808
slr1807	hypothetical protein	-0.291108	0.00487479	0.189389	-0.106594
sll0766	DNA repair protein RadC	-0.150381	0.00436707	0.105561	-0.0491872
sll0036	hypothetical protein	-0.13801	0.00429782	-0.0784213	-0.220729
sll8020	hypothetical protein	-0.0935752	0.00419798	0.03214	-0.0656332
sll1537	similar to mutator MutT protein	0.328938	0.00408865	-0.17407	0.15078
ssr3000	hypothetical protein	0.85289	0.00377743	-0.255074	0.594038
slr0746	glucosylglycerolphosphate phosphatase	-0.321111	0.00375461	0.0426823	-0.282183
slr1911	hypothetical protein	0.147059	0.00374597	-0.11583	0.0274834
sll0048	unknown protein	-0.261093	0.00371895	0.0801349	-0.184677
sll0449	unknown protein	-0.0304496	0.00368062	-0.0426912	-0.0768215
sll1411	hypothetical protein	0.104883	0.00362816	-0.25023	-0.148975
slr5016	unknown protein	-0.0384857	0.00354646	0.0200472	-0.0219849
slr0360	hypothetical protein	0.365949	0.00349523	-0.0079883	0.354465
sll0611	hypothetical protein	-0.669557	0.00338503	0.133978	-0.538963
ssl7048	hypothetical protein	0.051562	0.00334383	0.169658	0.217876
slr1226	phosphoribosyl aminoidazole succinocarboxamide synthetase	0.472189	0.00328739	0.0222495	0.491151
sll0486	circadian clock protein KaiB homolog	0.0262454	0.00323985	-0.227948	-0.204942
sll0732	hypothetical protein	0.0130123	0.00323879	-0.086044	-0.0762705
sll1571	hypothetical protein	-0.1702	0.00303587	0.158048	-0.0151885
sll0228	arginase	0.362605	0.00298904	-0.133483	0.226132
slr0446	DNA polymerase III delta' subunit	-0.0086029	0.00297023	0.0607413	0.0491682
slr0719	unknown protein	-0.0605775	0.00295797	0.0864737	0.0229383
slr0199	hypothetical protein	0.184017	0.00294352	-0.0879128	0.0931609
slr0965	DNA polymerase III beta subunit	0.435081	0.00278949	-0.209457	0.222834
sll1926	hypothetical protein	-1.07693	0.00275295	0.00911127	-1.07057
slr0398	unknown protein	-0.377118	0.00262843	0.0995986	-0.280148
slr1025	hypothetical protein	-0.00984721	0.00244438	0.149924	0.137633
slr0940	zeta-carotene desaturase	0.43538	0.00241053	0.057674	0.490644
ssr2711	hypothetical protein	0.102199	0.00230056	-0.0256396	0.074259
sll7050	unknown protein	0.01261	0.00221292	0.120959	0.131356
sll1561	proline oxidase	0.23036	0.0021688	-0.239004	-0.0108124
slr0808	16S rRNA processing protein RimM homolog	0.00874385	0.0020448	-0.104359	-0.0976601
sll1112	3-dehydroquinate dehydratase	0.226289	0.00198216	-0.0463335	0.177974
sll1204	similar to macrolide efflux protein	-0.027739	0.0019231	0.023253	-0.00640911
ssr3410	hypothetical protein	0.00205223	0.00187543	0.0390018	0.0391786
ssr2318	unknown protein	-0.0249307	0.00182948	-0.122423	-0.149183
sll0980	unknown protein	-0.406972	0.00181924	0.0217256	-0.387065
sll2001	leucine aminopeptidase	-0.0121369	0.00176781	-0.300972	-0.314877
slr0019	unknown protein	0.124658	0.0016699	-0.00602814	0.11696
slr1019	phenazine biosynthetic protein PhzF homolog	-1.28259	0.00163505	0.560946	-0.72328
slr6101	hypothetical protein	-0.0756269	0.00147057	0.00596119	-0.0711363
ssr0256	putative transposase [ISY523n: 2210271 - 2211142]	0.344406	0.00116945	-0.256342	0.0868949
slr1592	probable pseudouridine synthase	0.00922297	0.000997423	-0.0649132	-0.0566876
sll1641	glutamate decarboxylase	-0.384471	0.000981433	0.265233	-0.12022
slr1429	hypothetical protein	0.31519	0.000707732	-0.17677	0.137712
sll1414	hypothetical protein	0.603804	0.000641471	-0.368545	0.234617
ssl0461	hypothetical protein	0.477266	0.000531532	-0.429562	0.0471721
sll1625	succinate dehydrogenase iron- sulphur protein subunit	-0.108763	0.000469193	-0.030029	-0.139261
sll0593	glucokinase	-0.0171832	0.00036223	0.010926	-0.00661941
slr1799	hypothetical protein	0.147279	0.000255577	0.172628	0.319652
slr1143	hypothetical protein	0.103152	0.000196102	-0.00297171	0.0999842
sll1254	hypothetical protein	-0.184912	0.00018589	0.0269605	-0.158137
sll0938	aspartate transaminase	0.0969149	0.000132911	-0.0595318	0.0372501
slr0619	hypothetical protein	0.351641	0.000128287	-0.0798364	0.271676
slr1385	unknown protein	-0.00205693	2.47581e-05	-0.0794921	-0.0815738
sll0508	unknown protein	-0.0638032	-7.43823e-05	0.13878	0.075051
slr1455	sulfate transport system ATP-binding protein	0.147649	-8.39278e-05	-0.0139395	0.133793
slr0086	similar to DnaK protein	0.261824	-0.000106284	-0.102533	0.159397
sll7002	putative transposase [ISY391e(partial copy): 166 - 1298]	-0.387373	-0.000185612	0.146702	-0.240485
ssl6061	unknown protein	-0.142022	-0.000197335	-0.0821119	-0.223937
slr1224	ATP-binding protein of sugar ABC transporter	0.199253	-0.000254271	-0.0934887	0.106019
ssl6077	unknown protein	-0.0455889	-0.000257078	0.122071	0.0767389
slr0579	unknown protein	-0.811814	-0.000315949	0.200983	-0.610514
sll0244	UDP-glucose 4-epimerase	0.191947	-0.000497255	-0.0147817	0.177662
sll1669	shikimate kinase	0.25418	-0.00060264	-0.111147	0.143635
slr8030	hypothetical protein	-0.00478269	-0.000608509	0.0509946	0.0468204
sll0402	aspartate aminotransferase	-0.384059	-0.000733797	0.0240607	-0.359265
slr5018	hypothetical protein	-0.0539856	-0.0009756	-0.00196447	-0.0549745
sll0176	hypothetical protein	0.145768	-0.00113865	-0.230901	-0.0839943
slr0301	phosphoenolpyruvate synthase	-1.87644	-0.00115153	0.0346173	-1.84067
slr1770	hypothetical protein	-2.0847	-0.00117327	0.646829	-1.4367
slr8016	plasmid partitioning protein, ParB	-0.128777	-0.00121333	0.038482	-0.0890814
slr0635	hypothetical protein	0.155729	-0.00124429	-0.00804766	0.148926
slr1414	two-component sensor histidine kinase	0.0171955	-0.00128265	0.0108772	0.0293554
sll0147	hypothetical protein	0.0502016	-0.00137557	0.0101219	0.0616991
sll0873	carboxynorspermidine decarboxylase	0.418049	-0.00141775	-0.0477335	0.371733
ssl1464	unknown protein	0.721045	-0.00155637	-0.115693	0.606908
slr6080	unknown protein	0.00225031	-0.00156405	0.00875596	0.0125703
sll1404	biopolymer transport ExbB protein homolog	-0.159784	-0.00166771	0.339946	0.18183
sll0369	unknown protein	0.305344	-0.00170595	0.0585794	0.365629
ssl1918	hypothetical protein	0.917758	-0.00170992	-0.52462	0.394848
slr1416	similar to MorR protein	0.16011	-0.00171406	-0.0605755	0.101248
slr1999	hypothetical protein	0.00891386	-0.00177016	0.17056	0.181244
slr6034	cytidine deaminase	0.187079	-0.00196896	0.0617046	0.250753
sll1739	unknown protein	-0.27841	-0.00227357	-0.00566785	-0.281804
sll0267	unknown protein	-0.246267	-0.00228949	0.0701825	-0.173795
ssl7045	unknown protein	0.0252243	-0.00232242	-0.086033	-0.0584864
slr0111	unknown protein	0.650475	-0.00238	-0.511401	0.141454
sll0574	probable permease protein of lipopolysaccharide ABC transporter	0.665659	-0.00240776	-0.363283	0.304784
sll1755	unknown protein	-0.00968578	-0.00252525	0.0405827	0.0334222
sll0063a	NA	0.333212	-0.00265308	-0.24491	0.0909552
slr0946	arsenate reductase	-0.140087	-0.00267984	0.160483	0.0230754
slr1122	hypothetical protein	-0.0586655	-0.00294988	0.0275191	-0.0281964
slr1102	hypothetical protein	-0.590189	-0.00316302	0.087695	-0.499331
sll0495	asparaginyl-tRNA synthetase	-0.345948	-0.00320838	-0.0768492	-0.419589
slr2048	periplasmic protein, function unknown	0.0487742	-0.00321617	-0.0982024	-0.0462121
slr1657	hypothetical protein	-0.138191	-0.00340543	-0.0428524	-0.177638
sll0626	putative neutral invertase	0.0267942	-0.00348833	-0.000973996	0.0293085
sll0424	hypothetical protein	-0.261682	-0.00349645	-0.223772	-0.481957
sll0622	quinolinate synthetase	-1.05815	-0.00353647	0.706669	-0.347949
slr0060	unknown protein	-0.274728	-0.00367006	0.00857953	-0.262478
slr1774	unknown protein	-0.364013	-0.00387934	0.233594	-0.12654
slr1395	hypothetical protein	-0.084376	-0.00390831	0.0692559	-0.0112117
slr1413	hypothetical protein	-0.00712057	-0.00391541	0.0704373	0.0672322
slr0605	hypothetical protein	-0.388746	-0.00399901	-0.0718899	-0.456637
sll0685	hypothetical protein	-0.686621	-0.00438589	0.736857	0.0546226
slr1096	dihydrolipoamide dehydrogenase	0.439673	-0.00446918	-0.189715	0.254427
ssr6020	unknown protein	-0.00921221	-0.00449388	0.0282788	0.0235605
slr0751	hypothetical protein	0.169519	-0.00450659	0.00500725	0.179033
sll1557	succinyl-CoA synthetase alpha chain	0.0454853	-0.00467757	-0.00254721	0.0476156
sll1087	similar to sodium/glucose cotransporter	0.0603808	-0.00469649	0.166282	0.231359
slr1608	putative glucose dehydrogenase-B, periplasmic protein	-1.1258	-0.00474225	0.166404	-0.95465
slr1516	superoxide dismutase	0.706152	-0.005062	-0.0326737	0.67854
sll1910	protein conferring resistance to acetazolamide Zam	-0.0608483	-0.00514747	-0.148918	-0.204618
sll0586	hypothetical protein	0.00544327	-0.00521166	0.0826268	0.0932817
sll0552	unknown protein	0.0737859	-0.00528904	0.0352799	0.114355
sll1057	thioredoxin M	-0.116531	-0.00537457	0.175348	0.0641912
slr2088	acetohydroxy acid synthase	-0.390693	-0.00557002	-0.00832946	-0.393452
slr0589	hypothetical protein	0.382441	-0.00583083	-0.242572	0.145699
slr0152	serine/threonine protein kinase	-0.225477	-0.00605362	0.103826	-0.115597
sll0863	hypothetical protein	0.29341	-0.00606625	-0.240385	0.0590906
sll1968	photomixotrophic growth related protein, PmgA	0.839183	-0.0060879	-0.38488	0.460391
slr0551	hypothetical protein	-0.268035	-0.00624348	0.482266	0.220474
sll0860	hypothetical protein	0.25951	-0.00648732	-0.202468	0.0635294
slr5087	hypothetical protein	-0.184004	-0.00652712	-0.0723504	-0.249827
slr0807	probable o-sialoglycoprotein endopeptidase	0.155316	-0.00654862	-0.151087	0.0107773
slr1734	glucose 6-phosphate dehydrogenase assembly protein	-0.856085	-0.00665242	0.279503	-0.569929
slr0969	precorrin methylase	-0.0842812	-0.00665278	-0.00166541	-0.0792938
slr6006	unknown protein	-0.181682	-0.00674978	0.290243	0.115311
sll0780	unknown protein	0.0731549	-0.00676175	-0.0886871	-0.0087705
slr2078	hypothetical protein	-0.0624748	-0.00739652	0.0240934	-0.0309848
sll1635	Thy1 protein homolog	0.0591884	-0.00748591	-0.327514	-0.26084
slr1818	hypothetical protein	-0.503012	-0.00752181	-0.0203034	-0.515794
sll0322	putative hydrogenase expression/formation protein HypF	-0.00299577	-0.00762206	-0.0021602	0.00246609
slr0061	unknown protein	0.0924354	-0.00770341	-0.100176	-3.68923e-05
slr2121	hypothetical protein	0.0147138	-0.00782926	-0.0713231	-0.04878
sll0044	unknown protein	-0.24566	-0.00791178	-0.153188	-0.390936
slr1828	ferredoxin, petF-like protein	0.629065	-0.00793566	-0.382125	0.254876
sll1138	hypothetical protein	-0.54025	-0.00798691	0.157332	-0.374931
sll1765	unknown protein	-1.15772	-0.00803086	0.0635636	-1.08612
sll1350	hypothetical protein	0.0583422	-0.00810476	0.0752855	0.141733
slr0392	unknown protein	1.42742	-0.0081623	-0.14742	1.28816
slr0055	anthranilate synthase component II	0.690927	-0.00825615	-0.127899	0.571284
sll0031	hypothetical protein	0.0825228	-0.00825874	0.0051058	0.0958873
slr0757	circadian clock protein KaiB homolog	0.595684	-0.00826785	0.0303206	0.634273
slr0237	glycogen operon protein GlgX homolog	0.0537852	-0.00830767	0.0185032	0.0805961
ssr2047	hypothetical protein	-0.219111	-0.00837011	0.151605	-0.0591355
slr2033	membrane-associated rubredoxin, essential for photosystem I assembly	0.233846	-0.00849827	-0.107998	0.134346
sll1870	ATP-binding protein of ABC transporter	0.504922	-0.00860276	-0.017853	0.495672
sll1356	glycogen phosphorylase	-1.51516	-0.00864136	-0.0260726	-1.53259
slr0739	geranylgeranyl pyrophosphate synthase	-0.154139	-0.00875158	-0.0965779	-0.241965
slr1115	probable methyltransferase	-0.532612	-0.00878839	0.143777	-0.380047
slr2013	hypothetical protein	-0.0578511	-0.00880987	0.0187978	-0.0302435
sll1108	stationary-phase survival protein SurE homolog	0.210263	-0.00882058	-0.0301318	0.188951
slr0386	unknown protein	0.181851	-0.00885327	0.0888484	0.279553
slr1822	endonuclease III	-0.129777	-0.008914	0.085011	-0.0358519
slr0732	hypothetical protein	0.0148558	-0.00896556	-0.117403	-0.0935815
ssl0426	putative transposase [ISY100t(partial copy): 141097 - 141410]	0.0366485	-0.00907499	0.122075	0.167798
slr0891	N-acetylmuramoyl-L-alanine amidase	-0.101729	-0.00918251	0.0746135	-0.0179333
slr0195	hypothetical protein	0.0358961	-0.00938232	-0.00723866	0.0380397
ssl8010	type I restriction-modification system, M subunit	0.52387	-0.00945197	-0.174128	0.359194
sll1325	ATP synthase delta chain of CF(1)	1.8875	-0.00961807	-0.693772	1.20335
sll0704	cysteine desulfurase	-0.25711	-0.00974989	0.125582	-0.121778
slr0216	bifunctional cobalamin biosynthesis protein CobP	0.132374	-0.0097819	0.014581	0.156737
sll1002	hypothetical protein YCF22	-0.192048	-0.00982635	0.00848309	-0.173738
sll0777	putative carboxypeptidase	-0.472317	-0.00987058	0.326386	-0.136061
slr1199	DNA mismatch repair protein MutL	-0.236598	-0.00988714	-0.137256	-0.363966
sll1220	putative diaphorase subunit of the bidirectional hydrogenase	-0.96134	-0.00990804	0.0444495	-0.906982
slr0870	hypothetical protein	-1.19002	-0.00992729	0.489718	-0.690378
sll0779	unknown protein	-0.283771	-0.00992876	0.168934	-0.104908
slr0347	probable permease protein of ABC transporter	-0.0363178	-0.00999365	-0.0307277	-0.0570518
sll0644	probable esterase	-0.158775	-0.0100667	-0.0159148	-0.164624
slr1907	hypothetical protein	0.106107	-0.0100906	-0.0396606	0.0765374
sll0540	phosphate-binding protein PstS homolog	-0.0446368	-0.0100907	0.114705	0.0801593
slr1378	hypothetical protein	-0.431492	-0.0102188	0.148448	-0.272826
slr1787	thiamine-monophosphate kinase	0.0750029	-0.0104045	-0.0915916	-0.00618415
slr8037	probable acetyltransferase	-0.0447229	-0.0104557	0.0211407	-0.0131265
slr0687	probable two-component response regulator	-0.19614	-0.01049	0.139928	-0.045722
slr1681	unknown protein	0.504628	-0.0106852	-0.179622	0.335691
slr0741	transcriptional regulator	-0.0886389	-0.0106878	0.0743942	-0.0035568
sll0136	aminopeptidase P	0.0310663	-0.0107303	-0.12607	-0.0842737
sll1486	hypothetical protein	0.268269	-0.0108219	0.0484417	0.327533
sll0847	unknown protein	0.0970732	-0.0110348	-0.0629952	0.0451128
sll0842	neopullulanase	-0.127418	-0.0110611	0.138742	0.0223849
slr1656	UDP-N-acetylglucosamine--N-acetylmuramyl-(pentapeptide) pyrophosphoryl -undecaprenol N-acetylglucosamine transferase	-0.316826	-0.011078	0.107313	-0.198435
slr0452	dihydroxyacid dehydratase	-0.855177	-0.0110886	0.0243231	-0.819766
sll0295	hypothetical protein	-0.120694	-0.011285	0.0376375	-0.071772
slr2070	hypothetical protein	-0.058016	-0.0113101	-0.0908284	-0.137534
sll1703	protease IV	0.0402279	-0.011361	0.00646167	0.0580506
ssr5074	unknown protein	0.229618	-0.0114617	-0.262819	-0.0217392
slr0229	3-hydroxyisobutyrate dehydrogenase	-0.182989	-0.0115141	-0.0765175	-0.247992
slr7025	hypothetical protein	-0.165831	-0.0118557	0.211926	0.0579499
ssr1720	similar to tyrosyl tRNA synthetase	-0.0938886	-0.0118891	0.0987685	0.0167689
slr6068	unknown protein	-0.0680485	-0.012003	0.029216	-0.0268295
slr5112	unknown protein	-0.0436666	-0.012035	-0.00396524	-0.0355968
slr0210	two-component sensor histidine kinase	-0.208902	-0.0121583	0.0239514	-0.172792
sll1001	ATP-binding protein of ABC transporter	0.334183	-0.0121925	-0.156413	0.189962
slr1874	D-alanine--D-alanine ligase	0.423035	-0.0122173	0.0443815	0.479633
slr1777	magnesium protoporphyrin IX chelatase subunit D	0.28085	-0.0122419	-0.128659	0.164433
ssr1038	unknown protein	-3.49081	-0.0123377	0.385542	-3.09293
sll1723	probable glycosyltransferase	-0.567144	-0.0123597	0.0651466	-0.489638
slr0752	enolase	0.699484	-0.0124085	-0.121227	0.590666
sll1277	RecF protein	0.42101	-0.0124098	-0.130772	0.302647
sll1787	RNA polymerase beta subunit	0.155016	-0.0125126	-0.19851	-0.0309818
ssl7038	hypothetical protein	0.493085	-0.0127483	0.00528302	0.511117
slr0064	hypothetical protein	-0.422635	-0.0127831	0.106299	-0.303552
slr1099	3-octaprenyl-4-hydroxybenzoate carboxy-lyase	0.42651	-0.0127937	-0.0905993	0.348704
ssl1792	hypothetical protein	0.214527	-0.0128498	-0.309208	-0.0818311
slr1257	unknown protein	-0.125433	-0.0128965	0.0225244	-0.090012
sll0095	hypothetical protein	-0.0128856	-0.0129788	0.0130991	0.0131924
sll1135	unknown protein	0.0294934	-0.013337	-0.0338591	0.00897121
sll1880	hypothetical protein	-0.0438313	-0.0133517	-0.101176	-0.131656
sll1409	ferrichrome-iron receptor	-0.142707	-0.0134216	0.0685506	-0.0607347
slr0207	hypothetical protein	-0.551386	-0.0135952	-0.0561991	-0.59399
slr0317	hypothetical protein	-0.0819774	-0.0135962	0.113215	0.0448334
slr1843	glucose 6-phosphate dehydrogenase	-0.00381422	-0.0137311	0.201985	0.211902
slr0702	unknown protein	-0.0134375	-0.0139621	0.0173776	0.0179022
sll0875	hypothetical protein	0.238855	-0.0139861	0.0153318	0.268173
slr0854	DNA photolyase	-0.124698	-0.014119	-0.0263527	-0.136932
slr0604	GTP-binding protein	-0.570749	-0.0144507	0.0825429	-0.473756
slr1233	succinate dehydrogenase flavoprotein subunit	-0.286662	-0.0145184	0.0306989	-0.241445
ssr5020	hypothetical protein	-0.0934502	-0.0145698	0.0710768	-0.00780363
sll5076	hypothetical protein	-0.0239646	-0.0146159	-0.0323629	-0.0417116
slr0445	hypothetical protein	-0.689851	-0.0146783	0.211508	-0.463665
slr2034	putative homolog of plant HCF136, which is essential for stability or assembly of photosystem II	0.220979	-0.0146817	0.0102689	0.245929
slr0755	hypothetical protein	0.252503	-0.0147728	-0.15856	0.108716
slr1871	transcriptional regulator	-0.0840764	-0.0147926	0.112505	0.0432217
sll1496	mannose-1-phosphate guanyltransferase	-0.226728	-0.0148243	0.0314506	-0.180453
sll1063	hypothetical protein	0.0456696	-0.0148276	-0.0391364	0.0213608
slr2143	L-cysteine/cystine lyase	0.331494	-0.015081	-0.062017	0.284558
slr1964	hypothetical protein	0.0637154	-0.015088	-0.348431	-0.269627
sll1221	diaphorase subunit of the bidirectional hydrogenase	-0.908469	-0.0151198	0.146086	-0.747263
slr1247	phosphate-binding periplasmic protein precursor (PBP)	0.0214375	-0.0152335	0.0244775	0.0611484
sll0312	probable oligopeptides ABC transporter permease protein	-0.112838	-0.0153426	0.117793	0.0202972
slr1575	probable potassium efflux system	-0.169068	-0.0154364	0.0794023	-0.0742294
sll1382	ferredoxin, petF-like protein	-0.512512	-0.0156826	0.166788	-0.330041
slr0249	hypothetical protein	0.114069	-0.0158284	0.0484368	0.178334
ssl7020	unknown protein	-0.0895972	-0.0158615	0.260215	0.18648
sll7055	unknown protein	-0.165584	-0.0158692	0.0583974	-0.0913171
slr0353	unknown protein	-0.0983537	-0.0159769	0.0444941	-0.0378827
sll1885	unknown protein	0.28031	-0.0159951	0.105147	0.401451
slr0092	hypothetical protein	0.0156355	-0.0160893	0.0918337	0.123558
sll0614	unknown protein	0.0767309	-0.0161176	-0.0394407	0.0534078
slr1646	ribonuclease III	0.195151	-0.016301	-0.313073	-0.101621
slr0957	hypothetical protein	0.340629	-0.0163126	-0.0538494	0.303092
slr1925	cobalamin biosynthesis protein CobD	-0.132001	-0.0163147	-0.0344838	-0.15017
sll6069	unknown protein	-0.074274	-0.0164439	-0.0391875	-0.0970177
sll1945	1-deoxyxylulose-5-phosphate synthase	-0.318339	-0.0164846	-0.171234	-0.473089
sll1958	histidinol phosphate aminotransferase	0.483397	-0.0165755	-0.326582	0.17339
sll0993	potassium channel	-0.196608	-0.0166139	0.118339	-0.0616554
slr7057	unknown protein	-0.712996	-0.0167089	0.433867	-0.26242
sll1326	ATP synthase alpha chain	1.85617	-0.0169326	-0.652379	1.22072
slr0941	hypothetical protein	0.994514	-0.017299	-0.0959531	0.915859
sll0442	hypothetical protein	-0.338718	-0.017309	-0.161831	-0.48324
sll0069	hypothetical protein	-0.109262	-0.0173387	-0.106918	-0.198842
slr0556	hypothetical protein	-0.0624945	-0.017413	-0.0272003	-0.0722818
sll0296	hypothetical protein	0.703675	-0.0175499	0.227091	0.948316
sll1967	probable RNA methyltransferase	-0.171723	-0.0175999	0.00596863	-0.148154
slr0839	ferrochelatase	-0.213186	-0.0177065	0.167042	-0.0284379
sll1070	transketolase	0.629609	-0.0178429	-0.0753128	0.572139
slr1568	hypothetical protein	0.238057	-0.0178691	-0.160938	0.0949886
slr0721	malic enzyme	-0.222906	-0.0178925	0.0723898	-0.132624
slr6029	hypothetical protein	0.0250596	-0.0179869	0.058461	0.101507
sll1360	DNA polymerase III subunit gamma/tau [Contains: Ssp dnaX intein]	-0.108215	-0.0180131	0.028109	-0.0620931
slr1343	hypothetical protein	0.177983	-0.0180319	-0.0889883	0.107027
sll0096	hypothetical protein	0.0672307	-0.0181297	-0.0497314	0.035629
slr1147	two-component sensor histidine kinase	0.012192	-0.0182102	0.029692	0.0600942
slr0618	cobyric acid synthase	-0.0537366	-0.0183463	0.0409404	0.00555007
sll0099	precorrin-6y C5, 15-methyltransferase (decarboxylating)	-0.106324	-0.0183599	0.0449654	-0.0429991
ssl3549	hypothetical protein	0.0733083	-0.0183773	-0.172139	-0.0804535
slr0120	probable tRNA/rRNA methyltransferase	0.101019	-0.0184637	0.0375347	0.157018
sll1643	hypothetical protein	-0.393761	-0.0184865	0.182928	-0.192347
slr1958	unknown protein	0.49073	-0.0186193	-0.556895	-0.0475458
sll0578	phosphoribosylaminoimidazole carboxylase ATPase subunit	0.691487	-0.0186385	-0.327936	0.382189
slr1142	hypothetical protein	0.116709	-0.0186434	-0.0546168	0.0807357
sll0756	unknown protein	-0.250072	-0.0188235	-0.127077	-0.358326
sll0263	unknown protein	0.287707	-0.0188339	-0.191605	0.114935
sll1341	bacterioferritin	-0.711537	-0.0188689	0.141885	-0.550783
slr1334	phosphoglucomutase/phosphomannomutase	0.278524	-0.0188773	-0.160829	0.136572
sll0067	glutathione S-transferase	-0.222765	-0.0189245	0.0154048	-0.188436
slr1533	hypothetical protein	-0.12034	-0.0189637	-0.276904	-0.37828
sll8040	unknown protein	-0.157198	-0.0189692	-0.0146634	-0.152892
slr0273	unknown protein	0.0688736	-0.0191515	0.0349224	0.122947
slr1160	periplasmic protein, function unknown	0.515861	-0.019231	-0.323796	0.211295
sll1089	periplasmic protein, function unknown	0.157211	-0.0192839	0.0669105	0.243405
slr1510	fatty acid/phospholipid synthesis protein PlsX	0.24318	-0.0194219	-0.161949	0.100653
sll5036	sulfide-quinone reductase	-0.657229	-0.0195582	0.299055	-0.338616
slr1365	hypothetical protein	0.159021	-0.0195685	-0.0268014	0.151788
sll1118	hypothetical protein	-0.255003	-0.0196236	0.025208	-0.210171
slr1176	glucose-1-phosphate adenylyltransferase	0.218611	-0.0196842	0.134676	0.372972
slr1660	hypothetical protein	-0.247284	-0.0197373	-0.0740147	-0.301562
slr0888	hypothetical protein	-0.621248	-0.0197647	-0.357204	-0.958688
sll0809	hypothetical protein	0.0624382	-0.0197675	0.0923933	0.174599
sll0931	hypothetical protein	0.191834	-0.0198344	-0.0966568	0.115012
sll0501	probable glycosyltransferase	-0.0088434	-0.0198998	0.0191595	0.0302159
sll1435	glutamyl-tRNA(Gln) amidotransferase subunit B	-0.0398797	-0.0199241	-0.140378	-0.160334
slr1534	hypothetical protein	-0.11258	-0.0199612	-0.106043	-0.198661
slr1443	serine/threonine kinase	-0.00732279	-0.0199911	0.0563064	0.0689747
sll0916	precorrin isomerase, precorrin-8X methylmutase	0.171347	-0.0200345	-0.0979028	0.0934785
slr2024	two-component response regulator CheY subfamily	0.341548	-0.0201411	-0.273341	0.0883483
sll1348	hypothetical protein	0.0460818	-0.0203006	-0.205088	-0.138706
slr1225	serine/threonine kinase	-0.241441	-0.0203097	0.0629103	-0.158222
slr5101	hypothetical protein	0.167258	-0.0203694	-0.0356143	0.152014
slr1686	hypothetical protein	0.069184	-0.0204617	-0.1146	-0.0249546
slr1882	riboflavin biosynthesis protein RibF	0.302466	-0.0204685	-0.0768065	0.246128
slr2114	perosamine synthetase	-0.0876626	-0.0205706	0.0775646	0.0104727
ssl1045	hypothetical protein	-0.0477425	-0.0206424	-0.140564	-0.167664
sll1319	hypothetical protein	-0.00833711	-0.0206838	0.129639	0.141986
slr1492	iron(III) dicitrate transport system substrate-binding protein	0.0730045	-0.0208196	-0.124291	-0.0304668
slr0724	HtaR suppressor protein homolog	0.152429	-0.0209571	-0.239826	-0.0664401
sll1811	50S ribosomal protein L18	0.0851739	-0.0211174	-0.0224529	0.0838384
slr1912	putative PP2C-type protein phosphatase	1.47763	-0.0211259	-0.472557	1.0262
sll1225	unknown protein	-0.22773	-0.0212183	0.0262339	-0.180277
sll0670	hypothetical protein	-0.0401503	-0.021285	0.0792011	0.0603357
slr2141	hypothetical protein	0.0366766	-0.0215758	-0.0580744	0.000178032
slr6015	unknown protein	-0.879944	-0.0215954	0.362905	-0.495444
slr1213	two-component response regulator AraC subfamily	-0.0709747	-0.0216028	0.114007	0.0646355
slr2110	unknown protein	0.0298008	-0.0216741	-0.0725926	-0.0211176
sll8004	hypothetical protein	-0.0125009	-0.0217147	-0.0458657	-0.036652
sll1709	3-ketoacyl-acyl carrier protein reductase	0.600991	-0.021844	-0.279225	0.34361
sll0772	probable porin; major outer membrane protein	-0.0776273	-0.0218494	-0.0395356	-0.0953135
slr0016	hypothetical protein	0.32956	-0.0219986	-0.0406997	0.310859
slr1784	biliverdin reductase	0.344866	-0.0222389	-0.212551	0.154553
slr1437	unknown protein	-0.651661	-0.0222639	-0.278085	-0.907482
slr1420	probable sugar kinase	-0.120345	-0.022304	-0.114699	-0.21274
sll1425	proline-tRNA ligase	0.145599	-0.0224225	-0.000346788	0.167675
sll1917	coproporphyrinogen III oxidase, anaerobic (oxygen-independent)	-0.0371256	-0.0225431	-0.00252493	-0.0171075
slr0695	hypothetical protein	0.343925	-0.0226468	-0.155913	0.210659
slr1223	hypothetical protein	0.198262	-0.0226502	-0.151047	0.0698654
slr1731	potassium-transporting P-type ATPase D chain	0.0921143	-0.0226908	0.0375269	0.152332
slr0359	hypothetical protein	-0.60787	-0.0227935	-0.268246	-0.853322
sll1888	two-component sensor histidine kinase	-0.0469027	-0.0229252	-0.195636	-0.219613
sll1386	hypothetical protein	-0.192195	-0.0230405	0.0850829	-0.0840718
slr0929	chromosome partitioning protein, ParA family	0.20882	-0.0230917	-0.0479647	0.183947
slr1706	dihydroflavonol 4-reductase	-0.115389	-0.0232643	0.0415849	-0.0505394
slr2136	GcpE protein homolog	0.327683	-0.0233673	-0.245216	0.105834
sll0854	hypothetical protein	0.184182	-0.0235197	-0.243767	-0.0360655
ssl7039	hypothetical protein	0.176206	-0.0236387	0.039694	0.239538
slr0867	unknown protein	-0.0744788	-0.0236551	-0.0523067	-0.10313
sll1893	cyclase	-0.109238	-0.0237789	0.0177224	-0.0677369
slr1228	peptide-chain-release factor 3	0.178454	-0.023825	-0.0542623	0.148017
sll0270	primosomal protein N'	0.0837853	-0.0238283	-0.0285923	0.0790213
slr1658	unknown protein	0.114976	-0.0238733	-0.21492	-0.0760707
slr1181	photosystem II D1 protein	-0.124674	-0.0239265	0.16426	0.0635124
slr1494	MDR (multidrug resistance) family ABC transporter	0.00290256	-0.0239595	0.0888755	0.115738
sll1615	thiophen and furan oxidation protein	0.0851674	-0.0240944	0.0496473	0.158909
slr2111	unknown protein	-0.0716727	-0.024176	-0.0274411	-0.0749378
slr6066	unknown protein	-0.152085	-0.0242257	0.18331	0.0554504
slr0602	unknown protein	-0.878385	-0.0243103	-0.0730875	-0.927163
sll1886	hypothetical protein	-0.0243195	-0.0243235	-0.0759258	-0.0759218
slr0269	hypothetical protein	-0.0841475	-0.0244591	-0.125265	-0.184954
sll1473	a part of phytochrome-like sensor histidine kinase gene (disrupted by insertion of IS)	-0.148177	-0.0244858	-0.0065353	-0.130227
sll0499	hypothetical protein	-0.0751648	-0.0245265	-0.0173841	-0.0680223
sll0068	unknown protein	-0.37852	-0.024538	0.0802107	-0.273771
slr1234	protein kinase C inhibitor	0.717512	-0.0245442	-0.488337	0.253719
slr1045	hypothetical protein YCF63	0.187958	-0.024565	-0.141983	0.0705398
sll1521	flavoprotein	-0.15089	-0.024667	-0.0960648	-0.222288
slr0020	DNA recombinase	-0.276184	-0.0247445	0.0210717	-0.230368
sll0364	hypothetical protein	-0.065588	-0.024761	-0.0201593	-0.0609863
sll1440	pyridoxamine 5'-phosphate oxidase	0.463189	-0.0248023	-0.146258	0.341733
slr7013	hypothetical protein	-0.131428	-0.02487	-0.0200632	-0.126621
slr1724	hypothetical protein	-0.079406	-0.0250061	-0.174038	-0.228438
sll1927	ABC transporter ATP-binding protein	-0.299173	-0.0251445	0.0503478	-0.22368
sll1316	cytochrome b6-f complex iron-sulfur subunit (Rieske iron sulfur protein)	-0.360122	-0.0252711	-0.137405	-0.472256
slr1944	periplasmic protein, function unknown	-0.329202	-0.0253506	0.213692	-0.0901594
sll1841	pyruvate dehydrogenase dihydrolipoamide acetyltransferase component (E2)	0.120194	-0.025387	-0.0645131	0.081068
slr1862	unknown protein	-0.085253	-0.0255411	-0.0445213	-0.104233
sll1853	unknown protein	1.08526	-0.0255732	-0.0443895	1.06644
sll0656	unknown protein	-0.0951949	-0.0255905	0.00090636	-0.068698
slr0103	unknown protein	-0.0754066	-0.0255953	-0.0376934	-0.0875048
slr1979	anthranilate synthase component I	-0.108518	-0.0256494	0.0981956	0.0153269
slr1552	unknown protein	0.158462	-0.0256893	0.0824751	0.266626
slr0502	cobalamin synthesis protein cobW homolog	0.0326384	-0.0257026	-0.240558	-0.182217
ssr2912	unknown protein	0.040622	-0.0258084	0.0106715	0.0771019
slr0519	hypothetical protein	0.755287	-0.0259343	-0.30001	0.481211
slr1319	iron(III) dicitrate transport system substrate-binding protein	-0.19776	-0.0259889	0.157126	-0.0146448
slr6094	hypothetical protein	0.261009	-0.0259921	-0.0929246	0.194076
sll1324	ATP synthase B chain (subunit I) of CF(0)	1.90469	-0.026066	-0.677223	1.25353
sll0394	unknown protein	-0.144237	-0.02607	0.000637	-0.11753
sll0283	hypothetical protein	-0.266301	-0.0261948	-0.299282	-0.539388
sll1127	1,4-dihydroxy-2-naphthoate synthase	-0.0158105	-0.0262394	-0.0499542	-0.0395253
sll1317	apocytochrome f, component of cytochrome b6/f complex	-0.315633	-0.0265697	-0.0762234	-0.365287
slr1927	hypothetical protein	0.282033	-0.0265705	-0.263654	0.0449494
sll0280	unknown protein	-0.0366151	-0.026578	-0.0176223	-0.0276594
sll1172	threonine synthase	0.16405	-0.0266369	-0.197219	-0.00653246
slr1463	elongation factor EF-G	1.02311	-0.0267929	-0.357892	0.692015
slr0222	two-component hybrid sensor and regulator	-0.314807	-0.0268992	0.018591	-0.269316
ssl7074	hypothetical protein	-0.514331	-0.0269555	0.107375	-0.38
slr0662	arginine decarboxylase	-0.0632625	-0.027033	0.100487	0.0642576
ssr2857	mercuric transport protein periplasmic component precursor	0.151597	-0.0270483	-0.105156	0.0734895
sll1469	hypothetical protein	-0.163621	-0.0272006	-0.042116	-0.178537
slr0018	fumarase	1.34502	-0.0272668	0.0247518	1.39704
sll1965	hypothetical protein	0.213387	-0.0273097	-0.0531122	0.187585
slr2035	glutamate 5-kinase	0.0636116	-0.0273143	-0.041299	0.0496269
slr5126	unknown protein	0.407203	-0.0274355	-0.323816	0.110823
slr0314	non-heme chloroperoxidase	0.044968	-0.0275964	0.111733	0.184297
sll1773	hypothetical protein	-0.697416	-0.0276172	0.227803	-0.441995
sll0274	hypothetical protein	-0.534644	-0.0276394	0.0618778	-0.445126
sll1433	hypothetical protein	-0.399558	-0.0276454	0.1341	-0.237812
sll0062	hypothetical protein	-0.114237	-0.0277222	0.153133	0.0666183
sll1512	hypothetical protein	-0.492461	-0.027729	0.333183	-0.131549
sll0984	hypothetical protein	-0.0890411	-0.0278983	-0.0559002	-0.117043
sll1931	serine hydroxymethyltransferase	-0.415282	-0.027917	0.112755	-0.27461
sll1164	hypothetical protein	-0.0623355	-0.0279923	-0.0467535	-0.0810967
sll8017	unknown protein	-0.15289	-0.0280994	0.0367514	-0.0880394
sll0398	deoxyguanosinetriphosphate triphosphohydrolase	-0.105535	-0.0281553	0.0721567	-0.00522312
slr2079	putative glutaminase	0.0383785	-0.0282709	0.0450312	0.111681
ssl5125	unknown protein	-0.330489	-0.0284204	0.531007	0.228938
slr0609	hypothetical protein	-0.224051	-0.0284326	-0.0581451	-0.253763
sll1406	ferrichrome-iron receptor	-0.0468997	-0.028439	0.105548	0.0870875
slr7083	unknown protein	-0.0759939	-0.0285928	0.0177174	-0.0296837
slr1030	magnesium protoporphyrin IX chelatase subunit I	0.524952	-0.0286252	-0.429972	0.123605
sll1628	hypothetical protein	-0.159659	-0.0286582	-0.0873126	-0.218314
slr1864	hypothetical protein	-0.0541396	-0.0287159	-0.0340299	-0.0594536
slr1664	hypothetical protein	-0.267645	-0.0287555	0.137567	-0.101323
ssr2549	unknown protein	-0.221809	-0.0288568	-0.0435163	-0.236469
sll1749	hypothetical protein	0.0621548	-0.0288924	-0.0258332	0.065214
sll0711	isopentenyl monophosphate kinase	0.119283	-0.0288971	-0.138562	0.00961753
slr0406	dihydroorotase	0.0293432	-0.0292206	-0.00464212	0.0539218
slr2053	putative hydrolase	-0.208565	-0.0295353	-0.134816	-0.313846
slr1139	thioredoxin	0.883642	-0.0296058	-0.324091	0.589157
slr1239	pyridine nucleotide transhydrogenase alpha subunit	-0.927175	-0.0296706	-0.210812	-1.10832
sll1144	hypothetical protein	-0.166266	-0.0296752	-0.0297867	-0.166378
slr1900	hypothetical protein	-0.0942018	-0.0298013	-0.471307	-0.535707
slr0776	UDP-3-o-[3-hydroxymyristoyl] glucosamine n-acyltransferase	-0.145732	-0.0299387	0.0266818	-0.0891114
slr0032	probable branched-chain amino acid aminotransferase	0.335624	-0.0301019	-0.171566	0.19416
sll0487	hypothetical protein	0.0223706	-0.0302608	-0.275699	-0.223068
sll1596	circadian clock protein KaiB homolog	0.535772	-0.0303765	-0.158696	0.407452
sll7056	unknown protein	-0.16674	-0.0304527	0.216771	0.0804839
sll1572	DNA polymerase III alpha subunit [Contains: Ssp dnaE intein]	0.217236	-0.0304971	0.0535801	0.301313
slr1679	hypothetical protein	0.243795	-0.0305171	-0.291112	-0.0167993
slr0930	hypothetical protein	0.0646987	-0.0305385	0.0151332	0.11037
slr0305	hypothetical protein	0.0751064	-0.030575	0.0205915	0.126273
slr0658	unknown protein	0.305827	-0.0307163	-0.0476171	0.288926
slr1896	hypothetical protein	0.179616	-0.0307298	-0.205762	0.00458329
slr1165	sulfate adenylyltransferase	0.936926	-0.0308344	-0.445738	0.522023
ssl3580	putative hydrogenase expression/formation protein HypC	0.145714	-0.0311322	-0.0248339	0.152013
ssr3570	unknown protein	0.557029	-0.0312199	-0.324434	0.263815
slr1520	oxidoreductase, aldo/keto reductase family	0.136197	-0.0314313	-0.0849013	0.0827273
sll1902	hypothetical protein	-0.18068	-0.0315541	0.108278	-0.040848
ssr7040	probable cell growth regulatory protein	-0.00200663	-0.0316322	0.169744	0.19937
sll1400	hypothetical protein	0.0657021	-0.0316725	0.0131443	0.110519
sll0525	hypothetical protein	-0.340761	-0.031723	0.093868	-0.21517
slr1519	hypothetical protein	0.175096	-0.0318561	-0.0917781	0.115174
slr0240	transcriptional regulator	-0.0907791	-0.0319096	-0.0293702	-0.0882396
sll0281	unknown protein	0.0267068	-0.0319212	0.117566	0.176194
sll0481	unknown protein	0.340468	-0.0319799	-0.238636	0.133811
sll7066	unknown protein	-2.22379	-0.0319849	1.19291	-0.998896
slr1184	hypothetical protein	0.0573783	-0.0320907	-0.0382959	0.0511731
ssr2009	hypothetical protein	-0.168172	-0.0322938	0.133692	-0.0021858
slr1444	hypothetical protein	-0.380451	-0.0324055	0.00627632	-0.341769
slr1135	unknown protein	-0.0799415	-0.0324242	-0.0459514	-0.0934686
sll1642	hypothetical protein	0.0712884	-0.0324597	-0.14395	-0.0402017
slr1879	precorrin-2 methyltransferase	-0.117863	-0.0326279	-0.0100798	-0.0953154
sll0802	hypothetical protein	-0.441079	-0.0328529	0.136244	-0.271982
ssr3307	preprotein translocase SecG subunit	0.110401	-0.0328539	-0.336846	-0.193591
sll0698	drug sensory protein A, low temperature sensor, two-component sensor histidine kinase	-0.161066	-0.0328548	0.0372507	-0.0909605
sll0455	homoserine dehydrogenase	0.209104	-0.0328858	-0.0674607	0.174529
slr7037	hypothetical protein	0.0380849	-0.0329667	0.0848426	0.155894
sll1959	probable inositol monophosphatase	0.158321	-0.0329731	-0.147279	0.0440151
sll1725	ATP-binding protein of ABC transporter	-0.331378	-0.0330775	0.0345486	-0.263752
slr6107	hypothetical protein	0.0557167	-0.0331293	0.0463277	0.135174
sll1789	RNA polymerase beta prime subunit	0.379247	-0.0331311	-0.341992	0.0703857
slr1470	hypothetical protein	0.353026	-0.0332163	-0.173322	0.21292
slr1438	hypothetical protein	-0.892397	-0.0333059	-0.0355427	-0.894634
sll1338	unknown protein	-0.870361	-0.0333539	0.46112	-0.375887
sll1352	unknown protein	-0.0300014	-0.0333802	-0.00913634	-0.00575747
slr0728	hypothetical protein	0.0577663	-0.0335205	-0.191562	-0.100275
sll0631	L-aspartate oxidase	-0.0695561	-0.0335739	-0.0204315	-0.0564138
sll0682	phosphate transport system permease protein PstA homolog	0.681493	-0.0335959	0.076977	0.792066
sll2002	hypothetical protein	0.299449	-0.0336367	-0.16329	0.169796
sll1800	50S ribosomal protein L4	0.403587	-0.0337107	0.0445321	0.48183
sll1938	hypothetical protein	-0.419423	-0.0337421	0.0658309	-0.31985
sll0395	phosphoglycerate mutase	0.0188896	-0.0337646	-0.168492	-0.115838
sll1640	hypothetical protein	-0.11811	-0.0338294	-0.100845	-0.185126
sll1353	two-component sensor histidine kinase	-0.10091	-0.0339056	0.0772579	0.0102534
sll0168	hypothetical protein	-0.189598	-0.0340644	0.0830619	-0.0724716
sll0797	redox-responsive and/or Ni(II)-responsive regulator, two-component response regulator OmpR subfamily	-0.0259675	-0.0340659	-0.0171945	-0.00909615
sll1538	similar to beta-hexosaminidase a precursor	0.278965	-0.0342568	-0.0122141	0.301007
sll0230	hypothetical protein	0.255126	-0.0342614	-0.00803726	0.28135
sll5089	unknown protein	-0.0998625	-0.0343199	0.269297	0.203755
sll0639	hypothetical protein	-0.375518	-0.0344207	0.064678	-0.276419
sll1704	probable short chain dehydrogenase	0.16021	-0.0344811	-0.010508	0.184183
slr0337	hypothetical protein	-0.233045	-0.0344961	0.033236	-0.165313
slr0895	transcriptional regulator	0.408866	-0.0345991	0.0845293	0.527995
sll1524	hypothetical protein	0.112098	-0.0346818	-0.0689607	0.0778195
sll1683	lysine decarboxylase	-0.0181942	-0.0347846	0.0192389	0.0358293
sll0638	periplasmic protein, function unknown	-0.0837738	-0.0347858	-0.017528	-0.066516
ssl3712	hypothetical protein	0.325386	-0.0348564	-0.290935	0.0693066
sll1925	hypothetical protein	-0.285106	-0.0348632	0.0650612	-0.185182
sll1995	hypothetical protein	-0.151145	-0.0349707	0.0056115	-0.110563
sll0037	hypothetical protein	0.231143	-0.0350515	-0.151173	0.115022
slr1562	glutaredoxin	-0.438993	-0.0351606	0.164985	-0.238848
slr0882	hypothetical protein YCF84	0.013781	-0.0352487	0.0795459	0.128576
sll1560	putative transposase [ISY203d: 1970882 - 1972055]	-0.0195725	-0.0352961	-0.0821625	-0.066439
sll5059	two-component response regulator	0.226969	-0.0354383	-0.171283	0.0911243
sll0708	dimethyladenosine transferase	0.0495635	-0.035457	-0.0767173	0.00830315
slr0181	hypothetical protein	-0.0867073	-0.035574	0.0125383	-0.038595
sll0482	unknown protein	0.120236	-0.0356436	-0.0403669	0.115513
ssr2699	putative transposase [ISY523k(partial copy): 473025 - 473752]	-0.241519	-0.0358149	0.230082	0.0243778
sll1900	acetyltransferase	0.214105	-0.0359719	0.106858	0.356935
slr1870	hypothetical protein	0.0305852	-0.0361083	-0.137854	-0.0711608
sll0354	hypothetical protein	0.663568	-0.0361174	-0.255582	0.444103
sll0858	hypothetical protein	-0.543449	-0.0361379	0.340799	-0.166512
slr1665	diaminopimelate epimerase	0.198659	-0.0362153	-0.102633	0.132241
ssl1255	hypothetical protein	0.173642	-0.0363915	0.0224453	0.232479
sll1163	unknown protein	-0.046304	-0.0364673	-0.0923912	-0.102228
ssl5070	unknown protein	-0.0496694	-0.0365119	0.256054	0.242896
sll0577	hypothetical protein	0.732682	-0.0365363	-0.293952	0.475267
slr1461	hypothetical protein	-0.381854	-0.036663	-0.156406	-0.501597
slr0725	hypothetical protein	0.0291652	-0.0366991	-0.0957605	-0.0298961
sll8006	type I restriction-modification system, S subunit	-0.211475	-0.0367191	0.0503265	-0.124429
sll0810	unknown protein	0.201779	-0.0368023	-0.11027	0.128311
sll1273	unknown protein	-0.084242	-0.0368126	0.120441	0.0730115
sll1161	probable adenylate cyclase	-0.0811811	-0.0368444	-0.161646	-0.205983
sll1036	hypothetical protein	-0.148504	-0.0368609	-0.0486402	-0.160283
slr1196	periplasmic protein, function unknown	-0.0650064	-0.0369662	-0.0657477	-0.0937879
slr1415	hypothetical protein	-0.0290906	-0.037012	0.0781421	0.0860634
sll1143	ATP-dependent helicase PcrA	0.0146375	-0.0370466	-0.16068	-0.108996
sll1434	penicillin-binding protein	-0.363366	-0.0372037	0.101513	-0.22465
sll1074	leucyl-tRNA synthetase	0.42676	-0.037318	-0.305181	0.158897
ssl0787	unknown protein	0.119427	-0.0375697	-0.0839749	0.0730221
slr0015	lipid A disaccharide synthase	-0.110589	-0.0375771	0.0848953	0.0118834
sll0098	hypothetical protein	-0.539944	-0.037647	0.0656935	-0.436604
sll1666	DnaJ-like protein	-0.503215	-0.0377752	0.259989	-0.205451
sll0686	probable cytochrome c-type biogenesis protein	-0.272959	-0.0381297	0.294509	0.0596794
ssr2049	unknown protein	0.71447	-0.0382353	-0.274344	0.478361
sll1702	hypothetical protein YCF51	0.0998714	-0.0384597	-0.174888	-0.0365567
slr1644	hypothetical protein	-0.239546	-0.0386251	0.0225816	-0.178339
sll0676	hypothetical protein	-0.147216	-0.0388693	-0.069645	-0.177992
slr1577	hypothetical protein	0.0495374	-0.0388705	-0.0174676	0.0709404
sll0493	hypothetical protein	0.175906	-0.0388883	-0.0494667	0.165328
sll5032	hypothetical protein	-0.143832	-0.0390005	-0.0945333	-0.199365
sll0315	putative transposase [ISY203i: 2443391 - 2443924, join 2444874 - 2445513]	0.121322	-0.0391289	0.097459	0.25791
sll0506	undecaprenyl pyrophosphate synthetase	-0.00545954	-0.0391904	-0.166562	-0.132831
slr6058	hypothetical protein	0.0749428	-0.0393101	-0.0340585	0.0801945
slr1047	hypothetical protein	-0.159194	-0.0393663	0.0653782	-0.0544492
ssr5121	hypothetical protein	0.00224833	-0.0394365	-0.270802	-0.229117
slr0370	succinate-semialdehyde dehydrogenase (NADP+)	-0.363358	-0.039542	0.192053	-0.131763
slr0356	hypothetical protein	0.144081	-0.0396205	0.0884553	0.272156
slr7008	putative transposase [ISY203k: 4154 - 5327]	0.167429	-0.0397402	-0.211167	-0.00399757
sll0441	unknown protein	-0.346829	-0.0397726	-0.242075	-0.549131
slr1897	periplasmic sugar-binding protein of ABC transporter	-0.274006	-0.0397786	-0.0847737	-0.319001
slr1079	unknown protein	-0.479234	-0.0398303	0.024817	-0.414587
sll0178	hypothetical protein	-0.23514	-0.0399186	-0.0729269	-0.268148
sll7043	unknown protein	0.22241	-0.0399433	-0.24893	0.0134238
sll1415	hypothetical protein	0.139059	-0.0400138	-0.218267	-0.0391942
slr0722	hypothetical protein	-0.0499377	-0.0400613	0.0185499	0.0086735
sll0337	phosphate sensor, two-component sensor histidine kinase	-0.103839	-0.0401162	-0.131725	-0.195447
sll1865	peptide chain release factor 2	0.210576	-0.0401641	-0.141561	0.109179
sll1446	hypothetical protein	-0.0644337	-0.0402005	0.00954687	-0.0146863
sll1359	unknown protein	-0.49883	-0.0402063	-0.0470155	-0.505639
ssl5129	hypothetical protein	0.441456	-0.0404333	-0.0313331	0.450556
sll1129	2-hydroxy-6-oxohepta-2,4-dienoate hydrolase	-0.326253	-0.0405247	0.0161316	-0.269597
sll8007	unknown protein	0.00560072	-0.0406325	0.0697628	0.115996
slr1926	hypothetical protein	0.359923	-0.0406791	-0.34267	0.0579317
slr1993	PHA-specific beta-ketothiolase	-0.102438	-0.040739	-0.0115678	-0.0732671
slr1468	hypothetical protein	0.0889624	-0.0408025	-0.140141	-0.0103766
ssr3300	unknown protein	-0.0997296	-0.0408604	0.291939	0.23307
sll1876	coproporphyrinogen III oxidase, anaerobic (oxygen-independent)	-0.0978675	-0.0410449	-0.0398918	-0.0967143
sll0862	hypothetical protein	0.0474091	-0.0413292	-0.17196	-0.0832221
slr0457	tRNA pseudouridine synthase B	0.0447087	-0.0416606	-0.0569456	0.0294237
sll1670	heat-inducible transcription repressor HrcA homolog	0.0407704	-0.0417628	-0.0643347	0.0181984
slr1278	hypothetical protein YCF62	-0.060372	-0.0418666	-0.0586919	-0.0771973
slr1885	hypothetical protein	0.2427	-0.0419842	-0.0448141	0.23987
sll0241	unknown protein	-0.0388248	-0.0420382	-0.0332928	-0.0300794
sll0818	tetrapyrrole methylase family protein	-0.0255107	-0.0420488	-0.0608682	-0.0443301
slr1353	hypothetical protein	-0.0732353	-0.0421591	-0.208588	-0.239664
ssl2250	bacterioferritin-associated ferredoxin	0.609204	-0.0422677	0.312633	0.964105
sll0085	unknown protein	0.186689	-0.0424192	-0.106453	0.122655
slr1609	long-chain-fatty-acid CoA ligase	0.163009	-0.0425839	0.101863	0.307455
slr0664	hypothetical protein	-0.24306	-0.0428715	0.0108559	-0.189333
sll1671	hypothetical protein	-0.160089	-0.0428716	-0.0568331	-0.17405
slr1124	phosphoglycerate mutase	0.283585	-0.0429144	-0.207701	0.118799
slr1776	high affinity sulfate transporter	-0.148774	-0.0429358	0.107237	0.00139974
slr1511	3-oxoacyl-[acyl-carrier-protein] synthase III	0.288557	-0.0429595	-0.153857	0.17766
slr0050	hypothetical protein YCF56	0.0982344	-0.0429704	-0.0359084	0.105296
sll1343	aminopeptidase	0.224303	-0.0432525	-0.113052	0.154503
sll1475	a part of phytochrome-like sensor histidine kinase gene (disrupted by insertion of IS)	-0.204681	-0.0432987	-0.140845	-0.302228
slr0239	precorrin-4 C11-methyltransferase	0.0899956	-0.0432999	-0.0210867	0.112209
sll0380	probable glycosyltransferase	0.388474	-0.0433239	-0.0497236	0.382075
sll0173	virginiamycin B hydrolase, periplasmic protein	-0.29805	-0.0433528	-0.297624	-0.552321
sll0855	putative channel transporter	0.24636	-0.0434769	-0.133139	0.156699
slr1809	unknown protein	-0.698726	-0.0435325	0.155296	-0.499898
slr1849	probable mercuric reductase	-0.202858	-0.0435459	-0.154951	-0.314264
slr1531	signal recognition particle protein	-0.18352	-0.043833	-0.050689	-0.190376
sll1252	hypothetical protein	0.411076	-0.0438832	-0.331234	0.123725
slr1596	a protein in the cytoplasmic membrane involved in light-induced proton extrusion.	-0.275058	-0.0438985	-0.033542	-0.264701
slr0510	hypothetical protein	-0.0886199	-0.0439611	-0.0318933	-0.0765521
ssl8039	unknown protein	0.0510241	-0.0440035	-0.0736772	0.0213504
slr1791	phosphoadenosine phosphosulfate reductase	0.320962	-0.0440181	-0.417707	-0.0527271
sll1693	hypothetical protein	0.0326015	-0.0443329	-0.148474	-0.0715397
ssl3364	CP12 polypeptide	0.480277	-0.0443951	-0.32227	0.202402
slr0270	hypothetical protein	-0.639463	-0.0444233	0.184396	-0.410644
sll0026	NADH dehydrogenase subunit 5 (involved in constitutive, low affinity CO2 uptake)	0.41856	-0.0444312	-0.0927629	0.370229
sll6098	hypothetical protein	0.0466691	-0.0445719	-0.0966239	-0.00538289
sll1018	dihydroorotase	0.21479	-0.0446475	-0.2229	0.0365373
slr1838	carbon dioxide concentrating mechanism protein CcmK homolog 3, putative carboxysome assembly protein	0.482632	-0.0447647	-0.173351	0.354046
slr0772	light-independent protochlorophyllide reductase subunit ChlB	0.233189	-0.0447687	-1.26534	-0.98738
sll1574	a part of spkA: serine/threonine protein kinase, regulates cellular motility ( disrupted by frameshift mutation)	-0.331546	-0.0447742	0.112836	-0.173936
ssl1300	hypothetical protein	0.172457	-0.0448535	-0.0149601	0.20235
sll1442	hypothetical protein	-0.0703841	-0.0448791	0.13483	0.109325
slr0213	GMP synthetase	0.525052	-0.044991	-0.237752	0.332291
slr2103	hypothetical protein	0.272356	-0.0450177	-0.101028	0.216346
sll1513	c-type cytochrome synthesis protein	-0.61262	-0.0450308	-0.00330263	-0.570892
sll1253	similar to polyA polymerase	0.0276902	-0.0453323	-0.0670229	0.00599962
sll0148	hypothetical protein	-0.164104	-0.0453348	-0.0250093	-0.143778
slr6031	unknown protein	0.12459	-0.0454212	0.0681732	0.238184
slr0697	5-oxoprolinase homolog	-0.260443	-0.0454369	-0.116299	-0.331305
ssr0109	hypothetical protein	0.456029	-0.0456312	-0.150458	0.351203
ssr0761	hypothetical protein	-0.0139234	-0.0456392	-0.0749788	-0.043263
slr1524	putative transposase [ISY100u(partial copy): 1616832 - 1617509]	0.258897	-0.0457024	-0.148981	0.155618
slr1563	hypothetical protein	-0.0975294	-0.0457035	-0.0619983	-0.113824
slr1803	adenine-specific DNA methylase	-0.124105	-0.0457108	-0.178301	-0.256695
slr6013	unknown protein	-0.872271	-0.045716	0.499831	-0.326724
[truncated: 1,553 more rows]

## Sheet: Table S2
gene	Description	WT_48h-WT_0h	slip4_48h-slip4_0h	slip4_0h-WT_0h	slip4_48h-WT_48h
ssl1633	high light-inducible polypeptide HliC, CAB/ELIP/HLIP superfamily	0.930543	2.70452	0.256383	2.03036
sll1514	16.6 kDa small heat shock protein, molecular chaperone	0.304584	1.44494	0.438133	1.57848
ssr1480	putative RNA-binding protein	-0.518012	0.887344	0.015536	1.42089
slr1764	similar to tellurium resistance protein TerE	0.011318	1.25818	0.119786	1.36665
sll0517	putative RNA binding protein	-1.30698	-0.0843912	0.122068	1.34466
sll1694	pilin polypeptide PilA1	0.348339	1.64997	-0.0799115	1.22172
sll0199	plastocyanin	-1.82564	-0.779759	0.012747	1.05863
ssl2542	high light-inducible polypeptide HliA, CAB/ELIP/HLIP superfamily	0.45658	0.600326	0.752697	0.896443
slr0073	two-component sensor histidine kinase	-0.0301119	0.724331	0.0521196	0.806562
slr2015	type 4 pilin-like protein, essential for motility	0.316899	0.0270509	1.09538	0.805529
slr1516	superoxide dismutase	0.428213	1.40416	-0.184606	0.791343
ssl0707	nitrogen regulatory protein P-II	0.272789	1.42694	-0.384841	0.76931
slr2017	type 4 pilin-like protein, essential for motility	0.119144	0.222951	0.612072	0.715879
sll1852	nucleoside diphosphate kinase	-0.199432	0.611077	-0.121589	0.688919
slr1136	cytochrome c oxidase subunit II	0.284534	0.628307	0.33607	0.679842
slr1738	transcription regulator Fur family	0.0549758	0.338539	0.380516	0.664079
slr1204	protease	-0.00300256	-0.376743	1.02481	0.651066
sll1382	ferredoxin, petF-like protein	0.103079	0.894985	-0.150656	0.64125
sll5123	SOS mutagenesis and repair, UmuD protein homolog	0.209701	0.812973	0.0311089	0.634381
ssl3364	CP12 polypeptide	0.0583319	0.721728	-0.0371872	0.626209
slr1993	PHA-specific beta-ketothiolase	0.158627	0.684383	0.0754458	0.601202
sll1483	periplasmic protein, similar to transforming growth factor induced protein	0.776053	1.35544	0.0205039	0.599887
sml0007	photosystem II protein Y	0.251127	0.809928	0.0203306	0.579131
ssl2982	probable DNA-directed RNA polymerase omega subunit	-0.161901	0.364851	0.0400864	0.566838
slr0096	low affinity sulfate transporter	0.0594993	0.33936	0.269039	0.5489
slr0915	putative endonuclease [encoded in trnfM-intron: 2791054 - 2791708]	0.182683	0.9551	-0.225424	0.546994
slr0827	alanine racemase	-0.137524	0.309571	0.0896718	0.536767
slr1171	glutathione peroxidase-like NADPH peroxidase,glutathione peroxidase	0.0418141	0.574912	0.00100313	0.534101
slr1185	cytochrome b6-f complex alternative iron-sulfur subunit (Rieske iron sulfur protein)	0.119454	0.213345	0.438769	0.53266
slr1828	ferredoxin, petF-like protein	-0.522805	-0.368648	0.368502	0.522659
slr0884	glyceraldehyde 3-phosphate dehydrogenase 1 (NAD+)	0.135777	0.510617	0.127487	0.502328
slr1042	two-component response regulator CheY subfamily	0.0958498	0.523009	0.0626976	0.489856
slr2132	phosphotransacetylase	0.0709874	0.467557	0.0913784	0.487948
slr1368	precorrin decarbocylase	-0.151601	0.366582	-0.0332804	0.484903
ssl0601	30S ribosomal protein S21	-0.82007	-0.220532	-0.120212	0.479325
sll0420	urease beta subunit	0.166512	0.469686	0.164202	0.467376
slr1192	probable alcohol dehydrogenase	0.122127	0.355865	0.229364	0.463102
sll1374	probable sugar transporter	0.136207	0.467233	0.131532	0.462558
sml0003	photosystem II reaction center M protein	0.117605	1.1767	-0.604655	0.45444
sll1883	arginine biosynthesis bifunctional protein ArgJ	-0.2625	0.0719107	0.111198	0.445609
ssl0769	putative transposase	0.0887167	0.488044	0.0355014	0.434828
slr0974	initiation factor IF-3	0.00691497	0.154603	0.284853	0.432541
slr2016	type 4 pilin-like protein, essential for motility	0.1105	-0.0300533	0.566408	0.425855
smr0010	cytochrome b6-f complex subunit 5	-0.155704	0.546901	-0.277318	0.425287
sll1223	diaphorase subunit of the bidirectional hydrogenase	0.132936	0.518269	0.0304378	0.415771
ssl0020	ferredoxin I, essential for growth	-0.203785	0.785304	-0.574143	0.414946
slr1205	similar to chlorobenzene dioxygenase, ferredoxin component	-0.217211	0.11295	0.0753838	0.405545
sll1968	photomixotrophic growth related protein, PmgA	0.500817	0.887723	0.0141572	0.401064
sll1498	carbamoyl-phosphate synthase small chain	0.0669837	0.431386	0.0325499	0.396952
slr1256	urease gamma subunit	0.0325404	0.471657	-0.0441565	0.39496
slr0434	elongation factor P	-0.541479	0.029561	-0.178766	0.392274
slr1829	putative poly(3-hydroxyalkanoate) synthase component	0.183815	0.564112	0.0118976	0.392195
ssl1911	glutamine synthetase inactivating factor IF7	-0.661143	1.17389	-1.44403	0.391008
sll1384	similar to DnaJ protein	0.120586	0.0819829	0.428843	0.390239
sll0396	two-component response regulator OmpR subfamily	0.146422	0.410419	0.115404	0.379402
sll0040	positive phototaxis protein, homologous to chemotaxis protein CheW	0.0582529	0.359377	0.0702167	0.371341
slr0469	30S ribosomal protein S4	-1.44489	-0.959981	-0.116405	0.368499
slr1255	phytoene synthase	0.134889	0.292894	0.200433	0.358438
slr0947	response regulator for energy transfer from phycobilisomes to photosystems	-0.0185672	0.48432	-0.149431	0.353456
slr1994	PHA-specific acetoacetyl-CoA reductase	0.17931	0.600323	-0.0715305	0.349483
sll1574	a part of spkA: serine/threonine protein kinase, regulates cellular motility ( disrupted by frameshift mutation)	0.160262	0.355621	0.152685	0.348045
slr0721	malic enzyme	-0.0904309	0.228143	0.0236585	0.342232
slr0520	phosphoribosyl formylglycinamidine synthase	-0.308418	-0.14521	0.171802	0.335009
sll0868	lipoic acid synthetase	-0.0956236	0.289627	-0.0530111	0.33224
sll1647	probable phosphinothricin N-acetyltransferase	-0.0187195	0.0872068	0.223751	0.329678
slr8036	probable acetyltransferase	-0.334941	0.395543	-0.403945	0.326539
sll0594	transcriptional regulator	1.43608	1.65441	0.10668	0.325012
ssl3044	probable ferredoxin	-0.0455622	0.028682	0.249837	0.324081
slr0628	30S ribosomal protein S14	-0.964268	-0.536423	-0.106231	0.321614
ssr2799	50S ribosomal protein L27	-1.12097	-0.523737	-0.278852	0.318379
sll1758	MrsA protein homolog	-0.102319	0.199009	0.0139235	0.315252
slr0093	DnaJ protein, heat shock protein 40, molecular chaperone	0.047229	-0.103545	0.46411	0.313336
slr1285	two-component sensor histidine kinase	0.320345	0.308102	0.32482	0.312577
sll0306	RNA polymerase group 2 sigma factor	0.163594	0.293978	0.181913	0.312298
sml0004	cytochrome b6-f complex subunit VIII	-0.243535	0.134227	-0.0660015	0.311761
slr1992	glutathione peroxidase-like NADPH peroxidase	0.0546861	0.581499	-0.217018	0.309794
slr1916	probable esterase	0.060821	-0.0459265	0.416371	0.309624
ssl8010	type I restriction-modification system, M subunit	-0.0601069	0.300866	-0.0523584	0.308615
sll5122	SOS mutagenesis and repair, UmuC protein homolog	0.058815	0.350207	0.0121102	0.303502
slr2024	two-component response regulator CheY subfamily	-0.372209	0.121567	-0.191618	0.302158
sll1558	mannose-1-phosphate guanyltransferase	-0.102047	0.215398	-0.0154034	0.302042
slr0580	aluminum resistance protein homolog	-0.0604768	0.0848586	0.155691	0.301026
sll0766	DNA repair protein RadC	0.0610466	0.319461	0.0402215	0.298636
slr1894	probable DNA-binding stress protein	0.219298	0.710994	-0.193376	0.29832
sll8042	putative transposase [ISY100y: 38542 - 39487]	-0.0325089	0.0164276	0.245523	0.29446
sll1507	salt-induced periplasmic protein	0.0069674	0.318133	-0.019635	0.29153
sll0680	phosphate-binding periplasmic protein precursor (PBP)	2.52995	1.41759	1.40348	0.291121
sll0643	urease accessory protein G	-0.149971	0.115004	0.0208987	0.285874
slr0611	solanesyl diphosphate synthase	0.20502	0.297387	0.1927	0.285066
sll1224	hydrogenase subunit of the bidirectional hydrogenase	0.0721797	0.293328	0.0635781	0.284726
slr1093	2-amino-4-hydroxy-6-hydroxymethyldihydropteridine pyrophosphokinase	0.0381876	0.267239	0.0549622	0.284013
sll1220	putative diaphorase subunit of the bidirectional hydrogenase	0.0338076	0.318524	-0.00183527	0.282881
slr1746	glutamate racemase	0.0219298	0.265797	0.0382604	0.282128
ssl2789	similar to resolvase	0.124248	0.270386	0.133982	0.280121
sll1749a	NA	0.084869	0.195383	0.160218	0.270732
sll0567	ferric uptake regulation protein	-0.490352	-0.022688	-0.200673	0.266991
sll0818	tetrapyrrole methylase family protein	0.0916699	0.172829	0.182426	0.263586
sll1556	isopentenyl-dephosphate delta-isomerase	0.0467982	0.21798	0.0917924	0.262975
sll1612	folylpolyglutamate synthase	0.0116876	0.092677	0.180922	0.261911
slr1697	serine/threonine kinase	-0.121229	0.13002	0.00901954	0.260268
slr1626	dihydroneopterin aldolase	0.0434033	0.256926	0.0440156	0.257538
slr0819	apolipoprotein N-acyltransferase	-0.0123242	0.177122	0.0663677	0.255814
slr1562	glutaredoxin	0.0179801	0.403221	-0.132347	0.252894
slr1251	peptidyl-prolyl cis-trans isomerase	-0.544146	-0.371943	0.0785437	0.250746
slr1113	ATP-binding protein of ABC transporter	-0.1244	0.256328	-0.131464	0.249264
slr1930	type 4 pilin-like protein	0.155702	0.234325	0.169356	0.247979
sll1771	protein serin-threonin phosphatase	-0.0827157	0.114326	0.0505087	0.247551
slr1324	two-component hybrid sensor and regulator	0.0670995	0.225638	0.0884865	0.247025
sll1780	putative transposase [ISY203b: 1200306 - 1201479]	-0.083545	0.131779	0.0312133	0.246537
sll0250	pantothenate metabolism flavoprotein	0.0671938	0.255321	0.0580905	0.246218
slr1982	two-component response regulator CheY subfamily	0.0187514	0.429249	-0.164449	0.246049
sll1662	probable prephenate dehydratase	-0.0596753	0.100971	0.0850849	0.245731
slr0051	periplasmic beta-type carbonic anhydrase	-0.0262145	0.419143	-0.199657	0.245701
slr0115	response regulator for energy transfer from phycobilisomes to photosystems	-0.325582	-0.194686	0.114614	0.245511
sll1147	glutathione S-transferase	-0.0738156	0.0379684	0.130902	0.242686
slr0897	probable endoglucanase	0.0338894	0.214023	0.0584429	0.238576
sll0666	putative transposase [ISY523r: 3109761 - 3110626]	-0.0313878	0.227998	-0.0241015	0.235284
sll0677	putative transposase [ISY523h: 3093889 - 3094759]	-0.196552	-0.121285	0.157017	0.232285
sll1849	probable dioxygenase Rieske iron-sulfur component	-0.0201597	0.102531	0.106543	0.229234
ssr3184	4Fe-4S type iron-sulfur protein	-0.0875656	0.0670563	0.0732173	0.227839
sll1716	putative transposase [ISY523a: 967549 - 968419]	0.110519	0.267271	0.0703304	0.227083
sll0224	amino-acid ABC transporter binding protein	-0.0446674	0.208914	-0.0282438	0.225337
slr1219	urease accessory protein E	0.215097	0.324006	0.11499	0.223899
sll1423	global nitrogen regulator	-0.381922	-0.12783	-0.0303244	0.223767
slr1549	polypeptide deformylase	-0.289295	0.0199004	-0.0863332	0.222862
slr0704	putative transposase [ISY100g: 3097363 - 3098309]	-0.0827713	-0.0769653	0.216406	0.222212
slr1213	two-component response regulator AraC subfamily	-0.00456999	0.149634	0.0665179	0.220722
sll1740	50S ribosomal protein L19	-1.34348	-1.13396	0.00948126	0.218996
slr1134	mutator MutT homolog	-0.0518848	0.185162	-0.0187259	0.21832
slr0682	histidinol dehydrogenase	0.0168876	0.193543	0.0396177	0.216273
sll0789	two-component response regulator OmpR subfamily	-0.883902	-0.142524	-0.526513	0.214866
sll0330	sepiapterine reductase	0.11503	0.195621	0.133928	0.214519
slr1426	recombination protein RecR	-0.0560092	0.127062	0.0314222	0.214494
slr0387	cysteine desulfurase NifS	0.0607038	0.257029	0.0138499	0.210176
slr0677	biopolymer transport ExbB like protein	0.0880036	0.261803	0.035597	0.209397
ssr0330	ferredoxin-thioredoxin reductase, variable chain	-0.387857	-0.246749	0.0649289	0.206037
sll1997	putative transposase [ISY203h: 1623060 - 1623693, join 1624643 - 1625182]	-0.0879616	0.101186	0.0157179	0.204866
slr1899	urease accessory protein F	0.0757909	0.198639	0.081481	0.204329
smr0003	cytochrome b6-f complex subunit PetM	-0.0845289	0.28526	-0.167672	0.202117
sll1677	similar to spore maturation protein B	0.0241037	0.212896	0.0123385	0.20113
slr0623	thioredoxin	0.115214	0.507289	-0.192925	0.19915
sll1156	putative transposase [ISY120b: 1385747 - 1386548]	0.262519	0.452655	0.00854406	0.19868
sll1848	putative acyltransferas	-0.0663338	0.0910285	0.0413084	0.198671
slr1282	putative transposase [ISY508b: 1877114 - 1878081]	-0.076977	0.0675527	0.0531889	0.197719
slr1719	DrgA protein homolog	-0.206918	-0.04105	0.0313861	0.197254
sll0900	ATP phosphoribosyltransferase	-0.26751	-0.209577	0.138535	0.196468
slr1545	RNA polymerase ECF-type (group 3) sigma-E factor	0.647254	0.681964	0.161339	0.196049
slr0743a	NA	-0.21043	0.0139231	-0.029039	0.195314
slr0994	lipoate-protein ligase B	0.0182392	0.121404	0.0905699	0.193734
slr1334	phosphoglucomutase/phosphomannomutase	-0.0808753	0.030708	0.0812982	0.192881
sll1712	DNA binding protein HU	-0.0273579	0.381632	-0.216452	0.192538
slr1805	two-component sensor histidine kinase	0.161244	0.362251	-0.0101404	0.190866
slr2095	putative transposase [ISY120c: 1561629 - 1562430]	0.057346	0.202111	0.0457584	0.190523
ssr1720	similar to tyrosyl tRNA synthetase	0.0594233	0.235947	0.0134562	0.189979
slr0095	O-methyltransferase	0.066947	-0.00061396	0.256881	0.18932
sll1041	similar to sulfate transport ATP-binding protein CysA	-0.0937979	0.0544781	0.039729	0.188005
sll1297	probable dioxygenase, Rieske iron-sulfur component	0.167699	0.244054	0.111467	0.187822
sll5057	probable glycosyltransferase	0.00673327	-0.0753252	0.269567	0.187508
sll1890	cobalt-chelatase subunit CobN-like protein	0.0209107	0.0761377	0.131996	0.187223
slr0446	DNA polymerase III delta' subunit	0.0144654	0.128102	0.0728607	0.186498
sll1276	ATP-binding protein of ABC transporter	-0.192778	-0.0612727	0.054607	0.186112
sll1673	two-component response regulator	0.0263937	0.192534	0.0198411	0.185982
slr6040	two-component response regulator	-0.945936	-0.219567	-0.54061	0.18576
sll1298	putative carboxymethylenebutenolidase	-0.0237904	0.295537	-0.133851	0.185477
slr0633	thiamine biosynthesis protein ThiG	0.0398351	0.132991	0.0920072	0.185163
sll1001	ATP-binding protein of ABC transporter	0.00773395	0.108839	0.0824806	0.183585
slr5055	similar to UDP-N-acetyl-D-mannosaminuronic acid transferase	-0.0336416	-0.290272	0.439937	0.183307
slr1646	ribonuclease III	-0.119125	-0.0514471	0.115151	0.182829
sll1555	two-component hybrid sensor and regulator	0.0392559	0.202047	0.0193812	0.182173
slr1622	soluble inorganic pyrophosphatase	-0.680303	-0.321969	-0.176285	0.182048
sll0634	photosystem I biogenesis protein BtpA	-0.236176	-0.156208	0.101836	0.181805
sll1255	putative transposase [ISY203c: 1728942 - 1730115]	-0.162499	0.0148171	0.00361596	0.180932
sll0383	cobalamin biosynthesis protein M	-0.156067	-0.157701	0.182272	0.180638
sll1824	50S ribosomal protein L25	-0.722348	-0.388958	-0.154768	0.178621
ssr1386	NADH dehydrogenase subunit NdhL	0.149627	0.297471	0.030523	0.178367
slr0251	ATP-binding protein of ABC transporter	-0.0233998	0.0115437	0.142866	0.177809
slr0329	glucokinase	0.00945327	0.123802	0.0631181	0.177466
slr1269	gamma-glutamyltranspeptidase	0.089535	0.195435	0.0702296	0.17613
slr1099	3-octaprenyl-4-hydroxybenzoate carboxy-lyase	0.0145371	0.0646988	0.125926	0.176087
slr0618	cobyric acid synthase	0.0674141	0.197332	0.0461128	0.176031
slr1639	SsrA-binding protein	-0.141251	0.0390938	-0.00455638	0.175788
slr0152	serine/threonine protein kinase	0.0771499	0.125627	0.126245	0.174723
slr1635	putative transposase [ISY203e: 2048410 - 2049583]	-0.024929	0.0943858	0.0541443	0.173459
slr1511	3-oxoacyl-[acyl-carrier-protein] synthase III	-0.192551	-0.0593755	0.0399064	0.173081
sll1103	integral membrane protein (large) of a TRAP-type permease that mediates sodium-dependent glutamate transport GtrB	0.111642	0.273585	0.0107104	0.172654
slr0920	mutator MutT protein	0.0692095	0.101415	0.14033	0.172535
slr0511	putative transposase [ISY523g: 2921593 - 2922457]	0.13982	0.308387	0.00255711	0.171124
sll5107	cytidine deaminase	0.145028	0.105115	0.210416	0.170503
slr0945	arsenical resistance protein ArsH homolog	-0.00233098	0.138266	0.0298226	0.170419
slr1871	transcriptional regulator	-0.0352697	0.132728	0.00241693	0.170415
slr0646	probable D-alanyl-D-alanine carboxypeptidase	0.0424173	0.199558	0.012411	0.169552
slr2104	two-component hybrid sensor and regulator	0.0292707	0.191211	0.00690727	0.168847
slr2107	probable polysaccharide ABC transporter permease protein	0.0943697	0.00939456	0.2537	0.168725
slr0527	transcription regulator ExsB homolog	-0.0267118	0.152382	-0.0110109	0.168083
sll0247	iron-stress chlorophyll-binding protein, homologous to psbC (CP43)	0.11503	0.206391	0.0764735	0.167834
sll0315	putative transposase [ISY203i: 2443391 - 2443924, join 2444874 - 2445513]	-0.106428	0.00160935	0.059282	0.167319
slr0944	multidrug-efflux transporter	0.0015726	0.185375	-0.0165314	0.167271
slr0918	methionine aminopeptidase	-0.0518552	0.0849386	0.0298659	0.16666
sll1435	glutamyl-tRNA(Gln) amidotransferase subunit B	-0.136944	0.0453167	-0.0156308	0.16663
sll0065	acetolactate synthase small subunit	-0.305046	-0.177461	0.0388897	0.166474
sll0720	RTX toxin activating protein homolog	0.130313	0.213612	0.0821021	0.1654
slr0523	similar to dethiobiotin synthetase	-0.117229	-0.0250597	0.0727847	0.164954
sll1550	probable porin; major outer membrane protein	-0.0702534	0.162825	-0.0682531	0.164826
sll1035	uracil phosphoribosyltransferase	-0.293293	-0.196601	0.0675446	0.164237
slr1902	putative transposase [ISY120a: 851653 - 852454]	0.0110582	0.348135	-0.173076	0.164001
sll0107	KHG/KDPG aldolase	-0.0166506	0.0530676	0.093997	0.163715
slr0081	two-component response regulator OmpR subfamily	0.180426	0.525059	-0.182214	0.162419
slr2019	ATP-binding protein of ABC transporter	-0.111912	-0.162418	0.212755	0.162249
ssl0453	phycobilisome degradation protein NblA	0.21836	0.412408	-0.0321991	0.161849
slr1597	chromosome partitioning ATPase, ParA family	-0.0221399	0.105145	0.0334118	0.160696
smr0001	photosystem II PsbT protein	0.23551	0.778664	-0.382655	0.1605
sll7001	putative transposase [ISY391e(partial copy): 166 - 1298]	0.0455057	0.072563	0.133384	0.160441
sll0288	septum site-determining protein MinC	-0.068045	-0.0722987	0.164478	0.160225
slr1233	succinate dehydrogenase flavoprotein subunit	0.118599	0.293639	-0.015531	0.15951
slr1706	dihydroflavonol 4-reductase	-0.00875338	0.0358756	0.114365	0.158994
slr0216	bifunctional cobalamin biosynthesis protein CobP	-0.0339992	0.130659	-0.00607289	0.158585
slr1147	two-component sensor histidine kinase	-0.0337069	0.119483	0.00450184	0.157692
ssl0296	putative transposase [ISY523p: 2328180 - 2329050]	0.0259383	0.263912	-0.0802994	0.157675
slr1246	putative transposase [ISY802b(partial copy): 1384736 - 1385513]	0.01092	0.128729	0.0397488	0.157558
slr0853	ribosomal-protein-alanine acetyltransferase	0.339948	0.143317	0.351988	0.155356
sll1791	putative transposase [ISY802a: 852462 - 853369]	0.105887	0.414153	-0.153111	0.155155
slr0493	similar to mannose-1-phosphate guanylyltransferase	-0.114829	0.260057	-0.219931	0.154955
sll1544	two-component response regulator NarL subfamily	0.0157392	0.0955346	0.0748365	0.154632
slr1656	UDP-N-acetylglucosamine--N-acetylmuramyl-(pentapeptide) pyrophosphoryl -undecaprenol N-acetylglucosamine transferase	-0.0540396	0.0820746	0.0181655	0.15428
slr0917	7-keto-8-aminopelargonic acid synthetase	-0.00648207	0.105079	0.0426863	0.154248
sll1020	probable glycosyltransferase	0.106429	0.230553	0.0300467	0.154171
slr1140	DegT/DnrJ/EryC1/StrS family protein	-0.166853	0.046217	-0.0590654	0.154004
sll1441	acyl-lipid desaturase (omega-3)	-0.0450668	-0.00238828	0.111291	0.153969
sll1229	two-component hybrid sensor and regulator	0.0547349	0.127091	0.0815896	0.153946
slr0953	sucrose-phosphate phosphatase	0.000869041	0.119662	0.0346258	0.153419
sll1440	pyridoxamine 5'-phosphate oxidase	-0.107318	-0.0361134	0.0819663	0.153171
sll1237	N(5)-glutamine methyltransferase	-0.0224391	0.0751244	0.0554955	0.153059
sll0778	ABC transporter, ATP-binding protein	-0.00799264	0.0667027	0.0783013	0.152997
sll7103	exodeoxyribonuclease V, alpha chain	0.0522145	0.121272	0.0836908	0.152748
slr2126	probable glycosyltransferase	-0.0143492	0.0641287	0.0738182	0.152296
sll1023	succinyl-CoA synthetase beta chain	-0.188889	-0.299835	0.262741	0.151795
slr1740	oligopeptide binding protein of ABC transporter	-0.0836175	0.0493393	0.0187463	0.151703
slr1651	ABC transporter ATP-binding protein	0.0651414	0.151141	0.065165	0.151165
slr1283	putative transposase [ISY508b: 1877114 - 1878081]	-0.0559583	0.0383525	0.0567337	0.151045
sll1860	putative transposase [ISY523d: 2226601 - 2227471]	-0.0207927	0.221308	-0.0912335	0.150867
sll1484	type 2 NADH dehydrogenase	0.0620784	0.131314	0.0813559	0.150592
sll1258	dCTP deaminase	-0.201272	-0.113715	0.0630095	0.150567
sll1154	putative antibiotic efflux protein	0.0429804	0.109776	0.0836716	0.150467
slr6041	two-component sensor histidine kinase	-0.220545	0.097192	-0.167979	0.149758
sll0921	two-component response regulator NarL subfamily	0.0434147	0.211907	-0.0191395	0.149352
slr0788	similar to pre-B cell enhancing factor	-0.0607201	-0.00564939	0.0921543	0.147225
slr0757	circadian clock protein KaiB homolog	0.00517765	0.115832	0.035641	0.146296
slr1969	two-component sensor histidine kinase	0.0361598	0.125572	0.0566901	0.146102
sll0739	ATP-binding protein of molybdate ABC transporter	-0.00975993	0.098312	0.0379441	0.146016
slr0312	two-component response regulator NarL subfamily	-0.0574618	0.196069	-0.107605	0.145926
sll5059	two-component response regulator	0.0410122	0.148324	0.0382049	0.145517
slr0798	zinc-transporting P-type ATPase (zinc efflux pump) involved in zinc tolerance	-0.0219855	0.102036	0.0213516	0.145373
sll0776	serine/threonine kinase	0.0682617	0.102501	0.110915	0.145155
slr0338	probable oxidoreductase	-0.240361	0.00980661	-0.105749	0.144418
ssl0438	similar to 50S ribosomal protein L12	-0.117081	-0.0397617	0.0664778	0.143797
ssr1169	stress induced hydrophobic peptide homolog	0.19027	0.319101	0.0143756	0.143207
sll1457	probable glycosyltransferase	-0.0449917	0.0547572	0.0423837	0.142133
slr6037	arsenate reductase	0.0193455	0.142073	0.0192671	0.141995
slr0381	lactoylglutathione lyase	0.113644	0.280115	-0.0246292	0.141843
slr1595	Na+/H+ antiporter	0.0676568	0.0795001	0.129815	0.141659
slr0089	gamma-tocopherol methyltransferase	0.0477754	0.097353	0.0918974	0.141475
sll0370	carbamoyl-phosphate synthase, pyrimidine-specific, large chain	-0.0798677	0.097945	-0.0364289	0.141384
sll0100	N-acyl-L-amino acid amidohydrolase	0.015993	0.100936	0.0563658	0.141309
sll1600	manganese transport system membrane protein MntB	-0.0292473	0.0660021	0.0458028	0.141052
slr2045	zinc transport system permease protein	-0.0738185	0.0641292	0.0030509	0.140999
slr1237	cytosine deaminase	-0.0333375	0.0542133	0.053287	0.140838
ssr2699	putative transposase [ISY523k(partial copy): 473025 - 473752]	0.0775324	0.146998	0.0709849	0.14045
slr0687	probable two-component response regulator	0.0626242	0.153979	0.049054	0.140409
slr1400	two-component hybrid sensor and regulator	0.163971	0.28125	0.0228879	0.140167
slr1130	ribonuclease HII	-0.0954556	-0.228695	0.27228	0.139041
ssl2559	ferredoxin	0.0942906	0.225014	0.00760909	0.138332
slr8038	WD-repeat protein	0.015583	0.114338	0.0391942	0.137949
sll8034	2-nitropropane dioxygenase	0.0495072	0.122074	0.0651298	0.137697
sll5049	similar to polysaccharide biosynthesis protein	0.0173377	0.102953	0.0520718	0.137688
slr0795	cation efflux system protein involved in nickel and cobalt tolerance	0.00813224	0.060684	0.0848292	0.137381
slr1247	phosphate-binding periplasmic protein precursor (PBP)	3.36133	3.182	0.316631	0.137302
slr0084	amidotransferase HisH	-0.0296009	0.092894	0.0141375	0.136632
ssl0564	transcriptional regulator	-0.0838317	0.0668671	-0.0141167	0.136582
sll1905	two-component hybrid sensor and regulator	0.0860527	0.181671	0.0408547	0.136473
sll1299	acetate kinase	0.0504669	0.214257	-0.0273336	0.136457
sll6093	chromosome partitioning protein, ParA family	0.0459235	0.187072	-0.00520472	0.135943
sll1257	putative transposase [ISY100p: 1725405 - 1726350]	-0.0835157	0.0238094	0.0282682	0.135593
sll0169	cell division protein Ftn2 homolog	0.324828	0.528088	-0.0676903	0.13557
slr0319	beta-lactamase	-0.0774778	0.134043	-0.0761819	0.135339
sll5043	probable glycosyltransferase	0.0218186	-0.0632438	0.219976	0.134914
sll0665	putative transposase [ISY523r: 3109761 - 3110626]	0.0205163	0.0697721	0.0851493	0.134405
slr6056	probable transcriptional regulator	-0.0283001	0.00698823	0.0990008	0.134289
slr1722	inosine-5'-monophosphate dehydrogenase	-0.575296	-0.388497	-0.0529965	0.133802
sll0501	probable glycosyltransferase	-0.0678963	0.0338739	0.0319781	0.133748
slr1467	precorrin isomerase	-0.0614879	0.066239	0.00589458	0.133621
sll1623	ABC transporter ATP-binding protein	-0.0389132	0.0298359	0.064722	0.133471
slr1319	iron(III) dicitrate transport system substrate-binding protein	0.0300165	0.128342	0.0349008	0.133226
slr0969	precorrin methylase	-0.0136054	0.0455531	0.0739302	0.133089
slr0020	DNA recombinase	-0.016043	0.0851936	0.0315575	0.132794
slr1501	probable acetyltransferase	-0.575272	-0.00791628	-0.434956	0.1324
sll5094	plasmid stabilization protein	0.00641156	-0.00855239	0.146677	0.131713
sll5042	probable sulfotransferase	0.0221395	0.00953311	0.143862	0.131256
ssl8041	transposase	-0.103057	0.0738408	-0.0464588	0.130439
sll0797	redox-responsive and/or Ni(II)-responsive regulator, two-component response regulator OmpR subfamily	-0.0294894	0.065188	0.0354619	0.130139
slr0236	similar to glutathione S-transferase	-0.321367	-0.346035	0.15461	0.129942
slr0817	salicylate biosynthesis isochorismate synthase	0.000318342	0.0586195	0.0708143	0.129115
sll1872	transcriptional regulator	-0.120691	-0.00957241	0.0177605	0.128879
slr2041	probable two-component response regulator	0.0613847	0.12134	0.0684473	0.128403
sll1157	putative transposase [ISY120b: 1385747 - 1386548]	-0.00781584	0.147175	-0.0266863	0.128305
sll0270	primosomal protein N'	0.02839	0.0885456	0.0679861	0.128142
slr1575	probable potassium efflux system	0.012492	0.0988749	0.041518	0.127901
slr0240	transcriptional regulator	0.0561802	0.0510413	0.133028	0.127889
sll0210	bacitracin resistance protein	-0.0267787	0.0270413	0.0738308	0.127651
sll0728	acetyl-CoA carboxylase alpha subunit	-0.370875	-0.167081	-0.0761567	0.127638
sll1762	periplasmic protein, putative polar amino acid transport system substrate-binding protein	-0.391118	-0.0369348	-0.22664	0.127543
sll0507	probable cation transporter	-0.0411411	0.091245	-0.00490456	0.127482
sll1704	probable short chain dehydrogenase	0.028216	0.102508	0.0529623	0.127254
ssr3452	putative transposase [ISY352a(partial copy): 572672 - 572905]	0.00691074	0.0971773	0.0366595	0.126926
sll1226	hydrogenase subunit of the bidirectional hydrogenase	0.102064	0.120747	0.107731	0.126414
sll1406	ferrichrome-iron receptor	0.0282167	0.0697561	0.0846558	0.126195
slr5054	probable glycosyltransferase	0.00764094	0.0771003	0.0564894	0.125949
sll0379	acyl-[acyl-carrier-protein]--UDP-N-acetylglucosamine o-acyltransferase	-0.155551	-0.12363	0.093693	0.125614
sll0474	two-component hybrid sensor and regulator	-0.0423067	0.0263793	0.0567518	0.125438
sll1165	DNA mismatch repair protein	-0.0296244	-0.0189102	0.114641	0.125356
sll1127	1,4-dihydroxy-2-naphthoate synthase	-0.198187	0.0448829	-0.117769	0.125301
sll0771	glucose transport protein	-0.0282447	0.040667	0.0563146	0.125226
slr2062	putative transposase [ISY052a: 1420842 - 1422331]	0.118594	0.327041	-0.0834199	0.125026
slr0857	putative transposase [ISY100l: 1346125 - 1347070]	0.0731183	0.0783282	0.11972	0.12493
slr0896	multi-drug efflux transporter	0.0306099	0.0824478	0.0728746	0.124713
slr0904	competence protein ComM homolog	0.0123849	0.143934	-0.00685006	0.124699
slr0488	virulence factor MviN homolog.	-0.0402074	0.0731643	0.01098	0.124352
sll0489	ATP-binding protein of ABC transporter	-0.0773088	0.049207	-0.00234554	0.12417
ssl1920	putative transposase [ISY523l(partial copy): 520871 - 521420]	0.0470299	0.0247116	0.14633	0.124011
slr0066	riboflavin biosynthesis protein RibD	-0.0400529	0.0785788	0.00515181	0.123784
sll0454	phenylalanyl-tRNA synthetase alpha chain	-0.322016	-0.242315	0.0437763	0.123477
sll0777	putative carboxypeptidase	0.0266791	0.0529534	0.0968578	0.123132
sll0587	pyruvate kinase	0.196769	0.137362	0.182522	0.123115
sll0825	polyA polymerase	-0.137784	-0.142858	0.128185	0.123111
slr1019	phenazine biosynthetic protein PhzF homolog	-0.158176	0.0524391	-0.0878675	0.122747
sll0794	cobalt-dependent transcriptional regulator	-0.0340121	0.0616978	0.0267647	0.122475
slr0056	chlorophyll a synthase	-0.0910685	-0.0349763	0.0661952	0.122287
sll1959	probable inositol monophosphatase	-0.0575685	0.0246608	0.0399529	0.122182
sll1033	probable protein phosphatase	-0.0569227	0.154967	-0.0899135	0.121976
slr0700	probable amino acid permease	0.00620183	0.0878452	0.0402685	0.121912
sll5131	putative transposase [ISY203j: 117275 - 118448]	-0.0765211	0.0444872	0.00076644	0.121775
sll1018	dihydroorotase	-0.0738299	-0.173562	0.221468	0.121736
slr0055	anthranilate synthase component II	0.0020535	0.0324813	0.090813	0.121241
slr0854	DNA photolyase	-0.116084	-0.0486705	0.0534957	0.120909
sll1459	stationary-phase survival protein SurE homolog	-0.0346416	0.0376313	0.0486254	0.120898
sll1206	ferric aerobactin receptor, FhuA homolog	0.0196141	0.0797925	0.0604796	0.120658
slr6011	probable nuclease	0.0923525	0.167852	0.0450235	0.120523
slr1879	precorrin-2 methyltransferase	0.0489055	0.114109	0.0549989	0.120203
slr1694	expression activator appA homolog	0.0271585	0.153984	-0.00733037	0.119495
slr1037	two-component response regulator CheY subfamily	-0.0388538	0.0533327	0.026948	0.119135
slr1844	excinuclease ABC subunit A	0.0487006	0.126848	0.0406437	0.118791
sll0398	deoxyguanosinetriphosphate triphosphohydrolase	0.0141896	0.078823	0.0540216	0.118655
slr0201	heterodisulfide reductase subunit B	0.0453637	0.128048	0.0355891	0.118274
slr0851	type 2 NADH dehydrogenase	0.0913686	0.178853	0.0306567	0.118141
sll2008	processing protease	-0.151361	-0.160236	0.126396	0.117521
slr1118	probable UDP-N-acetyl-D-mannosaminuronic acid transferase	-0.044378	0.0244322	0.0483068	0.117117
slr0703	putative transposase [ISY523i: 3096320 - 3097190]	0.0852831	0.122467	0.0798655	0.117049
slr0636	probable cobalamin [5'-phosphate] synthase	0.0118964	0.0505269	0.0783959	0.117026
slr0794	cation efflux system protein involved in nickel and cobalt tolerance	0.0462671	0.0920139	0.070886	0.116633
slr1366	lipoprotein signal peptidase (signal peptidase II)	0.0218703	0.0230607	0.115211	0.116402
slr0350	putative transposase [ISY523e: 2441031 - 2441901]	-0.137062	0.0721304	-0.0928529	0.11634
sll0509	similar to 5',5'''-P-1,P-4-tetraphosphate phosphorylase II	0.0124902	0.105302	0.0233582	0.11617
sll1308	probable oxidoreductase	-0.0643892	-0.0257247	0.0773795	0.116044
slr0903	molybdopterin (MPT) converting factor, subunit 2	0.0317015	0.0222837	0.125434	0.116016
sll0916	precorrin isomerase, precorrin-8X methylmutase	-0.0874449	-0.0253772	0.0539256	0.115993
slr7005	integrase/recombinase	-0.0171574	0.0643131	0.0344309	0.115901
slr0354	ATP-binding protein of ABC transporter	-0.0272142	0.0705733	0.0171796	0.114967
sll1598	Mn transporter MntC	-0.00979128	0.0390888	0.0660651	0.114945
slr1490	ferrichrome-iron receptor	0.00562883	0.0751679	0.0450162	0.114555
sll0986	putative transposase [ISY120f(partial copy): 664387 - 664775]	0.0467501	0.208196	-0.0470888	0.114357
sll1927	ABC transporter ATP-binding protein	0.0583121	0.137366	0.0352864	0.11434
slr1305	two-component response regulator	0.00468585	0.0736934	0.0453156	0.114323
slr1245	transcriptional regulator	-0.00425558	0.0255049	0.0844401	0.114201
slr2131	RND multidrug efflux transporter	0.0299067	0.132616	0.011258	0.113967
slr0229	3-hydroxyisobutyrate dehydrogenase	0.0550422	0.0879759	0.0809191	0.113853
sll0094	two-component sensor histidine kinase	0.0363068	0.153646	-0.00449263	0.112846
slr2043	zinc transport system substrate-binding protein	-0.279684	-0.12796	-0.0394744	0.11225
slr0951	4-diphosphocytidyl-2C-methyl-D-erythritol synthase	0.0177169	0.0608488	0.068597	0.111729
slr1903	putative transposase [ISY120a: 851653 - 852454]	0.034793	0.138304	0.00809814	0.111609
sll0671	probable cation transporter	0.00421432	0.0701729	0.0455688	0.111527
slr1556	2-hydroxyacid dehydrogenase homolog	0.113385	0.248822	-0.0242127	0.111224
ssl0426	putative transposase [ISY100t(partial copy): 141097 - 141410]	-0.0303065	0.00207035	0.0787474	0.111124
slr0797	cobalt-transporting P-type ATPase (cobalt efflux pump) involved in cobalt tolerance	-0.031373	0.0470348	0.0325699	0.110978
slr0114	putative PP2C-type protein phosphatase	0.0135012	0.0844176	0.0400487	0.110965
sll0711	isopentenyl monophosphate kinase	-0.0153831	-0.0957963	0.191045	0.110632
sll0555	methionine aminopeptidase	-0.447952	-0.332527	-0.00535414	0.110071
slr1145	Monocomponent sodium-dependent glutamate permease GltS	-0.0129882	0.0693671	0.0275647	0.10992
slr2089	squalene-hopene-cyclase	-0.125391	0.0397965	-0.0554263	0.109761
slr0807	probable o-sialoglycoprotein endopeptidase	-0.00215147	0.121361	-0.0140078	0.109505
sll1102	integral membrane protein (small) of a TRAP-type permease that mediates sodium-dependent glutamate transport GtrA	0.044162	0.0681809	0.0854789	0.109498
slr5040	putative transposase [ISY523u: 38789 - 39659]	0.0113764	0.0967781	0.02351	0.108912
slr0531	glucosylglycerol transport system permease protein	0.0412811	0.0295914	0.120548	0.108859
slr0237	glycogen operon protein GlgX homolog	0.0168753	0.00637279	0.119244	0.108741
sll1772	DNA mismatch repair protein MutS	-0.051368	0.0213068	0.0358935	0.108568
sll1300	putative methyltransferase	-0.065319	0.0213696	0.0211915	0.10788
slr1543	DNA-damage-inducible protein F	0.0823164	0.0690409	0.120918	0.107643
sll0016	probable membrane-bound lytic transglycosylase A	-0.0337732	0.0181294	0.0553254	0.107228
slr0783	triosephosphate isomerase	-0.783093	-0.615147	-0.0611105	0.106836
sll0856	RNA polymerase ECF-type (group 3) sigma-E factor	-0.0663202	-0.324151	0.36455	0.106719
slr1755	NAD+ dependent glycerol-3-phosphate dehydrogenase	-0.0585198	0.0529647	-0.00478068	0.106704
sll1760	homoserine kinase	-0.112712	-0.0987241	0.0927125	0.106701
slr1448	fructokinase	0.021349	0.185507	-0.0580186	0.10614
ssl0452	phycobilisome degradation protein NblA	0.232358	0.240791	0.097418	0.105851
sll1017	ammonium/methylammonium permease	0.0948012	0.222117	-0.0214831	0.105833
sll1924	cAMP receptor protein sycrp1 homolog	-0.0252447	-0.0183673	0.0982408	0.105118
sll5104	arsenate reductase	0.018522	0.0646326	0.0589844	0.105095
sll0385	ATP-binding protein of ABC transporter	-0.0558657	-0.119502	0.168457	0.104821
slr1877	2-hydroxyhepta-2,4-diene-1,7-dioate isomerase	-0.231546	-0.148111	0.0211214	0.104557
sll1204	similar to macrolide efflux protein	0.00698515	0.0462648	0.0652029	0.104483
slr1588	two-component transcription regulator	-0.000633869	0.104874	-0.00168845	0.103819
sll1143	ATP-dependent helicase PcrA	-0.102433	0.0326161	-0.0312502	0.103799
sll1875	heme oxygenase	0.00802423	0.0363399	0.0752674	0.103583
slr0796	nickel permease involved in nickel and cobalt tolerance	0.107701	0.14828	0.0626311	0.10321
slr0905	Mg-protoporphyrin IX monomethyl ester oxidative cyclase	0.0379783	0.0506093	0.090114	0.102745
slr1043	similar to chemotaxis protein CheW	0.205394	0.318342	-0.0103705	0.102578
sll0855	putative channel transporter	0.00574323	-0.117524	0.225805	0.102538
slr0661	pyrroline-5-carboxylate reductase	-0.297104	-0.16696	-0.0276221	0.102521
slr2100	two-component response regulator	0.0263573	0.0938802	0.0349427	0.102465
sll1900	acetyltransferase	0.150517	0.166806	0.0856972	0.101986
sll1202	iron(III) dicitrate-binding protein of ABC transporter, FecB homolog	-0.0242043	0.0183457	0.0594083	0.101958
slr0786	methionine aminopeptidase	-0.100826	-0.0618227	0.0628322	0.101836
slr2079	putative glutaminase	-0.00663453	0.03778	0.0571496	0.101564
slr0222	two-component hybrid sensor and regulator	-0.00791715	0.0494675	0.0441712	0.101556
slr1728	potassium-transporting P-type ATPase A chain	0.0502472	0.0964722	0.0553241	0.101549
sll8006	type I restriction-modification system, S subunit	0.0223988	0.140665	-0.0167425	0.101524
slr0090	probable 4-hydroxyphenylpyruvate dioxygenase	0.029602	0.0426865	0.088408	0.101493
sll0790	two-component sensor histidine kinase	-0.208856	0.0124489	-0.119869	0.101436
sll1104	periplasmic substrate-binding protein of a TRAP-type permease that mediates sodium-dependent glutamate transport GtrC	0.0772556	0.121595	0.0570928	0.101432
sll0895	CysQ protein homolog	-0.0330714	0.0821114	-0.0138286	0.101354
sll0938	aspartate transaminase	-0.0394491	-0.005563	0.0671438	0.10103
slr1293	similar to phytoene dehydrogenase	0.0297157	0.118528	0.0121315	0.100944
slr1024	fibrillin	0.0323873	0.0173564	0.115967	0.100937
slr0966	tryptophan synthase alpha chain	-0.314086	-0.314901	0.101554	0.100739
sll1864	probable chloride channel protein	0.0300856	0.023052	0.107655	0.100621
slr1202	permease protein of sugar ABC transporter	-0.0149628	0.03417	0.0514789	0.100612
slr1164	ribonucleotide reductase subunit alpha	-0.326752	-0.319868	0.0936619	0.100546
slr1492	iron(III) dicitrate transport system substrate-binding protein	-0.0184548	0.0080134	0.0738245	0.100293
slr1592	probable pseudouridine synthase	-0.0539426	0.0603066	-0.0140328	0.100216
slr1934	pyruvate dehydrogenase E1 component, alpha subunit	-0.615126	-0.360013	-0.155022	0.100091
slr2096	putative transposase [ISY120c: 1561629 - 1562430]	-0.0337403	0.135228	-0.068974	0.0999948
sll1535	putative sugar transferase	0.168904	0.408897	-0.140076	0.0999169
sll1592	two-component response regulator NarL subfamily	0.0170129	0.103804	0.0127133	0.0995042
sll1899	cytochrome c oxidase folding protein	0.151787	0.155207	0.096057	0.0994773
slr0774	protein-export membrane protein SecD	0.0275941	0.0426762	0.0835276	0.0986097
slr0080	ribonuclease H	-0.175979	-0.114876	0.0372269	0.0983296
slr5093	probable flavin-containing amine oxidase	-0.0241653	0.0734772	0.000657985	0.0983004
sll1929	competence protein ComE	0.0129684	0.0661161	0.0445497	0.0976974
sll0380	probable glycosyltransferase	-0.0489849	0.0423244	0.00579374	0.097103
slr1159	glycinamide ribonucleotide synthetase	-0.239094	-0.204569	0.0622969	0.0968221
slr0546	indole-3-glycerol phosphate synthase	-0.00114006	0.00958154	0.0859938	0.0967154
slr1393	phytochrome-like protein, two-component sensor histidine kinase	0.0397767	0.133515	0.00297367	0.0967123
sll1876	coproporphyrinogen III oxidase, anaerobic (oxygen-independent)	-0.052118	0.0220995	0.0221386	0.0963561
slr1332	beta ketoacyl-acyl carrier protein synthase	-0.15426	-0.0080588	-0.050037	0.0961639
slr0054	diacylglycerol kinase	0.202911	0.208652	0.0901015	0.0958433
slr0357	histidyl-tRNA synthetase	-0.158501	-0.153142	0.0904011	0.0957601
slr0323	putative alpha-mannosidase	-0.0399124	0.0385599	0.0172529	0.0957251
sll6060	probable acetyltransferase	0.0754758	0.0337728	0.137396	0.0956934
slr6042	probable cation efflux system protein, czcB homolog	-0.459884	-0.0513879	-0.312832	0.0956638
sll1631	putative cytidine and deoxycytidylate deaminase	-0.0213851	0.0390766	0.0350521	0.0955138
slr1931	type 4 pilin-like protein	0.200941	0.259223	0.0368191	0.0951007
slr1457	chromate transport protein	0.0833706	0.13868	0.0396263	0.0949357
slr1211	cobalt-chelatase subunit CobN	-0.0391414	0.0309106	0.0247405	0.0947925
sll0264	probable dioxygenase Rieske iron-sulfur component	0.0426395	0.108314	0.0290418	0.0947165
slr1517	3-isopropylmalate dehydrogenase	-0.397346	-0.302401	-0.000794103	0.0941508
slr0436	carbon dioxide concentrating mechanism protein CcmO	0.0469902	0.112614	0.0285164	0.0941398
sll0461	gamma-glutamyl phosphate reductase	0.134595	0.179272	0.0493864	0.0940632
sll1917	coproporphyrinogen III oxidase, anaerobic (oxygen-independent)	-0.00705727	0.0391936	0.0477789	0.0940298
sll1540	dolichyl-phosphate-mannose synthase	-0.0271717	0.0176864	0.0491034	0.0939616
slr1882	riboflavin biosynthesis protein RibF	0.0812567	0.148764	0.0261312	0.0936388
slr0014	Mg2+ transport ATPase	-0.139557	-0.121827	0.0758204	0.0935507
sll0792	Zinc-responsive repressor ZiaR	-0.0117255	-0.0809204	0.162376	0.093181
slr0252	probable precorrin-6x reductase	-0.00568829	0.0163032	0.0710461	0.0930376
slr5078	similar to potassium channel protein	0.0124001	0.0391294	0.0662543	0.0929836
sll0248	flavodoxin	-0.00146053	0.0473518	0.0441082	0.0929205
sll1407	probable methyltransferase	0.0343917	0.083831	0.0433605	0.0927999
sll0182	ABC transporter ATP-binding protein	-0.000390601	0.029447	0.0628554	0.092693
slr0197	competence protein	0.0209608	0.0633372	0.0502727	0.0926491
slr1510	fatty acid/phospholipid synthesis protein PlsX	-0.289007	-0.217144	0.0204778	0.092341
sll0738	molybdate-binding periplasmic protein	0.0153218	0.062923	0.044697	0.0922982
slr6043	probable cation efflux system protein, czcA homolog	-0.225474	0.0298513	-0.163572	0.0917534
slr0021	protease	-0.222561	-0.0854417	-0.0454835	0.091636
slr0820	probable glycosyltransferase	0.0525498	0.062759	0.0814217	0.091631
ssr3307	preprotein translocase SecG subunit	-0.376726	-0.0773135	-0.207943	0.0914694
slr1494	MDR (multidrug resistance) family ABC transporter	0.0388997	0.0644042	0.0658239	0.0913283
sll0844	tRNA (5-methylaminomethyl-2-thiouridylate)-methyltransferase	-0.0515074	0.122609	-0.082846	0.0912708
slr0492	O-succinylbenzoic acid-CoA ligase	0.0888991	0.120096	0.0596692	0.090866
sll0217	flavoprotein	0.0750933	0.103526	0.0620627	0.0904958
sll1482	ABC transporter permease protein	0.130099	0.187727	0.0326142	0.0902425
slr2116	probable glycosyltransferase	-0.0349542	0.0140314	0.0407687	0.0897544
slr0895	transcriptional regulator	-0.0609105	0.0241447	0.00447095	0.0895261
slr0444	3-phosphoshikimate 1-carboxyvinyltransferase	-0.241696	-0.178349	0.0259719	0.0893182
sll0709	putative endonuclease	0.0842635	0.142883	0.0305779	0.0891972
slr1488	multidrug resistance family ABC transporter	0.0428886	0.098278	0.0337267	0.089116
slr1271	probable UDP-N-acetyl-D-mannosaminuronic acid transferase	-0.0421877	0.053341	-0.00698571	0.0885431
slr6095	type I restriction-modification system, M subunit (fragment)	-0.0951797	0.020378	-0.0272293	0.0883284
slr1239	pyridine nucleotide transhydrogenase alpha subunit	-0.0849185	-0.151527	0.154835	0.0882271
slr1212	similar to two-component sensor histidine kinase	-0.01	0.0261076	0.052069	0.0881767
sll1408	transcriptional regulator	-0.0153924	0.00747754	0.0652267	0.0880967
sll1003	two-component sensor histidine kinase	-0.0126049	0.04404	0.031407	0.0880519
ssr2831	photosystem I subunit IV	0.445845	0.913523	-0.379874	0.0878034
sll1051	phycocyanin alpha-subunit phycocyanobilin lyase	0.0119072	0.0677582	0.0315914	0.0874424
slr0086	similar to DnaK protein	-0.0860739	-0.00929852	0.0104114	0.0871869
slr0231	probable DNA-3-methyladenine glycosylase	0.00578707	0.0736192	0.0192868	0.087119
sll1669	shikimate kinase	-0.12645	-0.104293	0.0646027	0.0867597
sll0374	urea transport system ATP-binding protein	-0.041132	-0.00141436	0.0469732	0.0866908
sll1703	protease IV	-0.0599797	0.00425161	0.0222771	0.0865083
slr0214	cytosine-specific methyltransferase(5'-CGATCG-3')	-0.00138951	0.0380857	0.0469226	0.0863979
slr0615	ATP-binding protein of ABC transporter	-0.0495181	0.0419265	-0.00510684	0.0863377
slr1317	ABC-type iron(III) dicitrate transport system permease protein	0.0471822	0.0563263	0.0770709	0.086215
slr6001	two-component hybrid sensor and regulator	0.0425052	0.111349	0.0172871	0.0861308
sll1178	probable carbamoyl transferase	-0.0162977	0.03796	0.0317972	0.0860548
slr5022	probable aminotransferase	-0.00277068	0.0604191	0.022728	0.0859178
sll1253	similar to polyA polymerase	-0.019985	0.0325306	0.0331524	0.0856679
ssl0172	putative transposase [ISY391c: 2997600 - 2998989]	-0.0171211	0.0779967	-0.00998763	0.0851302
slr7008	putative transposase [ISY203k: 4154 - 5327]	-0.0630763	-0.0752325	0.0971204	0.0849642
sll0099	precorrin-6y C5, 15-methyltransferase (decarboxylating)	0.000479275	0.0453276	0.0400436	0.084892
slr1348	serine acetyltransferase	-0.1923	-0.267353	0.159871	0.0848182
sll1967	probable RNA methyltransferase	-0.0398965	0.0185243	0.0262878	0.0847085
slr0533	two-component sensor histidine kinase	0.0104445	0.0334683	0.0614607	0.0844845
slr1443	serine/threonine kinase	-0.00507911	0.0522925	0.0270973	0.0844689
sll0469	ribose-phosphate pyrophosphokinase	-0.102388	-0.00740365	-0.0106618	0.0843223
sll1520	DNA repair protein RecN	-0.0070333	0.0265822	0.0505287	0.0841442
slr8037	probable acetyltransferase	0.0351844	0.0524985	0.0667615	0.0840756
sll1776	deoxyribose-phosphate aldolase	-0.0470881	0.0651072	-0.0282663	0.0839289
sll1599	manganese transport system ATP-binding protein MntA	0.0428547	0.0560059	0.0707472	0.0838984
slr2077	probable ABC transporter, periplasmic binding protein	-0.00236237	0.0278831	0.0535924	0.083838
slr0344	probable glycosyltransferase	-0.0249027	-0.0013101	0.060052	0.0836446
sll0865	excinuclease ABC subunit C	-0.00343811	-0.0769031	0.157022	0.083557
sll1560	putative transposase [ISY203d: 1970882 - 1972055]	-0.000258115	0.0486705	0.0344029	0.0833315
slr0679	sun protein	0.0909176	0.158927	0.0152799	0.0832895
sll1409	ferrichrome-iron receptor	-0.0241334	0.0330035	0.0261033	0.0832402
sll0578	phosphoribosylaminoimidazole carboxylase ATPase subunit	-0.107813	-0.124762	0.100082	0.0831329
sll0896	Holliday juction resolvase RuvC	-0.0158993	0.00816928	0.0588867	0.0829553
slr0639	mechanosensitive ion channel homolog	-0.0106335	-0.0330805	0.105327	0.08288
sll0019	1-deoxy-d-xylulose 5-phosphate reductoisomerase	-0.330601	-0.210634	-0.0371122	0.0828538
sll5050	probable glycosyltransferase	0.0362899	0.100017	0.019073	0.0828
sll1870	ATP-binding protein of ABC transporter	-0.0623666	-0.0118232	0.0321486	0.0826919
sll6109	putative integrase/recombinase	0.131162	0.130357	0.0831597	0.0823548
sll1888	two-component sensor histidine kinase	0.0608311	0.13456	0.00841796	0.0821473
sll5086	transcriptional regulatory protein GntR family	-0.00848251	0.0357751	0.0376456	0.0819031
slr1731	potassium-transporting P-type ATPase D chain	0.080079	0.0636774	0.0980439	0.0816424
slr1888	4-hydroxybutyrate coenzyme A transferase.	-0.077821	-0.0135163	0.0172789	0.0815835
sll0798	Ni(II)-sensor and/or redox sensor, two-component sensor histidine kinase	0.0566904	0.0733321	0.0643615	0.0810032
sll1710	putative transposase [ISY523b: 1275354 - 1276224]	0.0674193	0.14588	0.00228032	0.0807408
slr1596	a protein in the cytoplasmic membrane involved in light-induced proton extrusion.	-0.0344414	0.0289179	0.0172622	0.0806214
ssl7004	probable plasmid stability protein	-0.109446	0.0594928	-0.0883595	0.0805789
sll5014	similar to maturase	-0.00272701	-0.00401322	0.0818524	0.0805662
slr0644	nitrogen regulation protein NifR3 homolog	0.0180665	0.00765624	0.090764	0.0803538
slr6084	probable antirestriction protein	0.0141191	0.0276056	0.0667777	0.0802642
slr0626	probable glycosyltransferase	-0.0817513	0.0155521	-0.0172261	0.0800774
slr0314	non-heme chloroperoxidase	0.0249597	0.0108226	0.0936766	0.0795394
slr0451	putative helicase	0.0704462	0.186785	-0.0370167	0.0793222
slr0929	chromosome partitioning protein, ParA family	-0.128896	-0.0192265	-0.0303892	0.0792801
slr0088	beta-carotene ketolase	-0.119165	-0.0741428	0.0342212	0.0792433
slr1226	phosphoribosyl aminoidazole succinocarboxamide synthetase	-0.0241288	0.0643141	-0.00921637	0.0792266
sll0184	group2 RNA polymerase sigma factor SigC	0.2072	0.309683	-0.0233174	0.0791656
sll1590	two-component sensor histidine kinase	0.0498005	0.0766197	0.0522199	0.0790392
sll1353	two-component sensor histidine kinase	0.00272667	0.0412302	0.0405264	0.0790299
slr0180	putative transposase [ISY203f: 2326926 - 2328099]	-0.0511478	-0.00503655	0.0328743	0.0789856
sll0045	sucrose phosphate synthase	0.0302662	0.0768817	0.0321538	0.0787694
slr0324	probable oligopeptides ABC transporter permease protein	0.0193596	0.0139	0.0842155	0.0787559
slr0220	glycyl-tRNA synthetase beta chain	-0.304293	-0.228823	0.00320945	0.0786797
slr0036	aspartate aminotransferase	0.0360945	0.0644158	0.0503166	0.0786378
sll0161	putative transposase [ISY523p: 2328180 - 2329050]	0.0425012	0.069077	0.0520346	0.0786104
sll1664	probable glycosyl transferase	-0.102647	-0.0289237	0.00470527	0.0784286
sll1971	probable hexosyltransferase	-0.00387985	0.0129602	0.061528	0.078368
sll1744	50S ribosomal protein L1	-1.77086	-1.23962	-0.45288	0.0783521
slr1041	two-component response regulator PatA subfamily	0.0660119	0.0987519	0.0453458	0.0780858
slr1120	type 4 prepilin-like proteins leader peptide processing enzyme	0.0650007	0.0575781	0.0854554	0.0780327
slr1759	two-component hybrid sensor and regulator	0.0371766	0.0515659	0.0633673	0.0777566
sll6059	putative integrase/recombinase	0.138296	0.146015	0.0697094	0.0774279
slr1653	N-acyl-L-amino acid amidohydrolase	0.179885	0.162708	0.0943915	0.0772144
slr0542	ATP-dependent protease ClpP	0.0515073	0.169869	-0.0411797	0.0771821
slr0311	two-component sensor histidine kinase	0.0301356	0.133274	-0.0261637	0.076975
slr5105	plasmid partitioning protein, ParA family	0.0380342	0.0444749	0.0701934	0.0766342
sll5060	two-component hybrid sensor & regulator	-0.0279108	0.0679024	-0.0192102	0.076603
slr1783	two-component response regulator NarL subfamily	-0.144769	-0.0308843	-0.0375894	0.0762952
slr0707	DNA polymerase I	-0.063371	-0.00772027	0.0198409	0.0754917
slr0018	fumarase	0.0663844	0.112034	0.0297568	0.075406
slr1747	cell death suppressor protein Lls1 homolog	0.0528328	0.0225763	0.105365	0.0751081
slr1874	D-alanine--D-alanine ligase	-0.0961701	-0.0967298	0.0752101	0.0746504
sll1998	putative transposase [ISY100d: 1623697 - 1624643]	0.00106886	0.135631	-0.0599211	0.0746413
sll0601	nitrilase homolog	-0.164466	-0.0961097	0.00619248	0.0745488
slr1881	ATP-binding subunit of the ABC-type Nat permease for neutral amino acids	0.0338738	-0.0170054	0.124895	0.0740159
sll0033	carotene isomerase	-0.115825	-0.0657556	0.0239465	0.0740158
sll1360	DNA polymerase III subunit gamma/tau [Contains: Ssp dnaX intein]	-0.0279313	0.0283303	0.0175877	0.0738493
sll0289	septum site-determining protein MinD	-0.122086	-0.114068	0.0658182	0.0738364
sll2009	processing protease	-0.191689	-0.155113	0.0368883	0.0734653
sll0086	putative arsenical pump-driving ATPase	-0.109006	-0.0201306	-0.0156349	0.0732406
slr0435	biotin carboxyl carrier protein of acetyl-CoA carboxylase	-0.388597	-0.328808	0.0133016	0.0730906
slr0799	putative transposase [ISY802c: 3066278 - 3067184]	0.043115	0.205046	-0.0890151	0.072916
slr6070	probable nuclease	0.152103	0.254486	-0.0295881	0.0727944
sll5036	sulfide-quinone reductase	-0.166089	0.00488718	-0.0983241	0.0726521
slr0862	probable sugar kinase	-0.0950825	-0.0529691	0.0304722	0.0725856
sll1508	UDP-3-0-acyl N-acetylglcosamine deacetylase	0.0107996	0.0062946	0.0770467	0.0725417
slr1316	ABC-type iron(III) dicitrate transport system permease protein	0.0681917	0.137309	0.00328631	0.0724035
slr6034	cytidine deaminase	0.0047979	-0.0525939	0.129751	0.0723595
slr0042	probable porin; major outer membrane protein	0.0486952	0.0505194	0.0704356	0.0722599
sll1823	adenylosuccinate synthetase	-0.98696	-0.937148	0.0223476	0.0721591
slr0835	MoxR protein homolog	-0.0591848	-0.0237504	0.0365247	0.0719591
sll1249	pantothenate synthetase/cytidylate kinase	-0.139522	-0.113121	0.0454816	0.0718829
ssl2153	probable ribose phosphate isomerase B	0.047689	0.00743796	0.111946	0.0716954
sll1985	putative transposase [ISY352c: 1553414 - 1553903, join 1554854 - 1555790]	0.0263847	0.0330368	0.0650374	0.0716895
slr0530	glucosylglycerol transport system permease protein	0.0380694	0.0503018	0.0594034	0.0716358
slr1075-as	putative transposase [ISY100b: 378993 - 379939]	0.0360382	0.0437542	0.0639126	0.0716286
ssl1507	putative transposase [ISY508a: 1710788 - 1711753]	0.0580497	0.028788	0.100837	0.0715757
sll0459	excinuclease ABC subunit B	-0.0150997	0.0276846	0.0287479	0.0715322
slr0347	probable permease protein of ABC transporter	0.0405856	0.0597397	0.052273	0.0714271
sll0415	ATP-binding protein of ABC transporter	0.0646655	0.123419	0.012449	0.0712025
sll1228	two-component hybrid sensor and regulator	0.027669	0.0791963	0.0196741	0.0712014
sll1094	putative transposase	-0.0095926	-0.0134768	0.0750374	0.0711532
sll0012	putative transposase [ISY523f: 2482725 - 2483595]	-0.0541445	0.00622256	0.0107001	0.0710671
slr1586	putative transposase [ISY508c(partial copy): 3405449 - 3406337]	-0.0704727	-0.0409322	0.0414214	0.0709619
slr1787	thiamine-monophosphate kinase	-0.0198278	0.0171413	0.0339864	0.0709555
slr0701	transcriptional regulator	0.0561128	0.0545622	0.0724225	0.0708718
slr1476	aspartate carbamoyltransferase	-0.0835138	-0.0456168	0.0329566	0.0708535
sll1768	probable oligopeptides ABC transporter permease protein	0.00011108	0.0441572	0.0267476	0.0707936
sll0055	processing protease	0.00124331	0.0638044	0.007855	0.0704161
slr0210	two-component sensor histidine kinase	0.0116765	0.0651449	0.0168763	0.0703447
slr0194	ribose 5-phosphate isomerase	0.211062	0.297732	-0.0164232	0.0702471
slr1299	UDP-glucose dehydrogenase	-0.130006	-0.0736368	0.0137358	0.0701048
sll1076	cation-transporting ATPase PacL	-0.0120231	0.0539841	0.00394306	0.0699503
sll1666	DnaJ-like protein	0.00572894	0.0320209	0.0436517	0.0699437
sll2014	sugar fermentation stimulation protein	-0.0183742	-0.0226001	0.0740502	0.0698243
slr1197	SMF protein	0.0299609	0.0850011	0.0142863	0.0693265
sll0708	dimethyladenosine transferase	-0.0323395	0.0332177	0.00360839	0.0691656
slr2087	c-type cytochrome biogenesis protein Ccs1	-0.119971	-0.0219006	-0.029156	0.0689147
slr0518	similar to alpha-L-arabinofuranosidase B	0.0178516	0.118838	-0.032129	0.0688572
sll0668	putative transposase [ISY352e: 2921301 - 2921595, join 3108631 - 3109754]	-0.103784	0.0272956	-0.0627023	0.0683774
slr0384	sulfoquinovosyldiacylglycerol biosynthesis protein SqdX	-0.103203	-0.0423949	0.0074871	0.0682955
slr2114	perosamine synthetase	-0.0358822	-0.0095457	0.0419151	0.0682516
slr1229	sulfate permease	-0.106262	-0.0570211	0.0188143	0.0680547
sll0772	probable porin; major outer membrane protein	-0.0392953	0.0179097	0.010131	0.0673361
sll0842	neopullulanase	0.0257869	0.0428805	0.0498526	0.0669463
slr0091	aldehyde dehydrogenase	0.00763308	0.06527	0.00920331	0.0668402
sll1685	protein involved in light-induced Na+-dependent proton extrusion	-0.0189137	-0.0123518	0.060212	0.066774
slr1983	two-component hybrid sensor and regulator	0.0085096	0.0982767	-0.0233248	0.0664423
sll0686	probable cytochrome c-type biogenesis protein	0.151464	0.0808612	0.137027	0.0664235
slr8016	plasmid partitioning protein, ParB	0.0150797	0.0441562	0.0373041	0.0663806
slr1710	penicillin-binding protein	-0.0598627	0.0199078	-0.0135336	0.0662369
sll5052	similar to exopolysaccharide export protein	0.0128577	0.0551685	0.0238137	0.0661245
slr0525	Mg-protoporphyrin IX methyl transferase	-0.278537	-0.210507	-0.00197197	0.0660589
slr2108	probable polysaccharide ABC transporter ATP binding subunit	-0.0680159	-0.0610973	0.059049	0.0659675
sll1290	probable ribonuclease II	-0.127401	-0.0658984	0.00443919	0.0659414
slr1409	periplasmic WD-repeat protein	0.0999969	0.181896	-0.0159713	0.0659282
sll1909	probable methyltransferase	-0.303776	-0.166252	-0.072385	0.065139
slr1234	protein kinase C inhibitor	-0.0454416	-0.0192725	0.0388653	0.0650344
slr1884	tryptophanyl-tRNA synthetase	-0.265625	-0.106487	-0.0941035	0.0650343
sll1124	two-component sensor histidine kinase, phytochrome-like protein	0.0153985	0.0444358	0.0357748	0.0648121
slr0880	similar to fibronectin binding protein	-0.0815778	0.0272923	-0.0444933	0.0643768
sll1159	probable bacterioferritin comigratory protein	-0.00831072	-0.013143	0.0690769	0.0642446
slr1784	biliverdin reductase	-0.133636	-0.0379657	-0.031446	0.0642238
slr0952	fructose-1,6-bisphosphatase	0.0352144	0.139376	-0.0403421	0.0638198
slr0825	probable peptidase	-0.140521	-0.12088	0.0441761	0.0638171
sll1564	putative lyase	0.0623579	0.116142	0.00997038	0.0637548
sll0109	chorismate mutase	0.167027	0.257087	-0.0263732	0.0636866
slr1138	cytochrome c oxidase subunit III	0.271568	0.169969	0.165132	0.0635332
sll1869	probable dioxygenase, Rieske iron-sulfur component	-0.0426882	-0.071531	0.0923585	0.0635157
sll1689	group2 RNA polymerase sigma factor SigE	0.261428	0.0747401	0.249694	0.0630061
slr0756	circadian clock protein KaiA homolog	0.030916	0.0578392	0.0360634	0.0629866
slr0143	WD-repeat protein, Hat protein, involved in the control of a high-affinity transport system for inorganic carbon	0.00188853	0.0853228	-0.020459	0.0629753
sll0576	putative sugar-nucleotide epimerase/dehydratease	-0.259826	-0.0399913	-0.157202	0.0626329
sll0202	glucose inhibited division protein	-0.138949	0.0253243	-0.102111	0.0621625
slr2035	glutamate 5-kinase	-0.0282625	0.00464525	0.0290368	0.0619445
sll5041	putative transposase [ISY523u: 38789 - 39659]	0.00153608	0.0840924	-0.0209761	0.0615802
slr8023	probable esterase	0.0265844	0.0416365	0.0465265	0.0615786
sll8009	type I restriction-modification system, M subunit	0.00821925	0.0463986	0.0231825	0.0613618
ssl0546	septum site-determining protein MinE	-0.0656232	-0.0587883	0.0544258	0.0612607
sll0660	pyridoxal phosphate biosynthetic protein PdxA	-0.00975025	0.0175984	0.0337531	0.0611018
sll0782	transcriptional regulator	0.0338218	0.0294583	0.0652105	0.060847
slr0448	DNA repair protein RadA	-0.0830972	0.00369019	-0.0260132	0.0607742
slr0015	lipid A disaccharide synthase	-0.0329637	0.0346961	-0.0069217	0.060738
slr0406	dihydroorotase	-0.0298525	0.00477236	0.0260917	0.0607166
sll0485	two-component response regulator NarL subfamily	0.0697542	0.0544949	0.0759378	0.0606786
sll1595	circadian clock protein KaiC homolog	-0.0424688	0.0226811	-0.00454833	0.0606015
sll0495	asparaginyl-tRNA synthetase	-0.0777828	0.0141167	-0.0315341	0.0603654
sll1854	exodeoxyribonuclease III	0.067111	0.068887	0.0585208	0.0602968
slr1521	GTP-binding protein	-0.0860013	-0.0806364	0.054846	0.0602109
slr2047	PhoH like protein	-0.00114457	0.10259	-0.043554	0.0601809
sll1635	Thy1 protein homolog	-0.0776383	-0.0797869	0.0622473	0.0600987
slr0891	N-acetylmuramoyl-L-alanine amidase	-0.0347181	0.0528438	-0.0275187	0.0600433
sll1723	probable glycosyltransferase	0.0523595	0.0136343	0.0986234	0.0598981
slr1736	homogentisate phytyltransferase	-0.00788076	-0.0193433	0.0713244	0.0598618
slr1594	two-component response regulator PatA subfamily	0.584864	0.593375	0.0513298	0.0598411
sll1615	thiophen and furan oxidation protein	-0.0346871	0.0540852	-0.0289454	0.0598269
sll0546	probable translation initiation factor	0.110247	0.0189746	0.15089	0.059617
sll0808	putative transposase [ISY508a: 1710788 - 1711753]	0.0385406	0.0479808	0.049895	0.0593352
sll0455	homoserine dehydrogenase	-0.168708	-0.0585527	-0.05085	0.0593052
slr1166	UDP-glucose:tetrahydrobiopterin glucosyltransferase	-0.168721	-0.124422	0.01499	0.0592896
sll1354	single-strand-DNA-specific exonuclease RecJ	0.00478831	-0.0196621	0.0837025	0.0592521
slr0741	transcriptional regulator	0.0417972	0.0251653	0.0756168	0.0589849
slr0544	ATP-binding protein of ABC transporter	-0.00970275	0.026939	0.0222528	0.0588946
slr2099	two-component hybrid sensor and regulator	0.0608856	0.102538	0.017058	0.0587099
slr0950	hemolysin-like protein	-0.0571795	-0.00291182	0.00440742	0.0586751
slr2081	prephenate dehydrogenase	0.0235811	0.0429225	0.0392538	0.0585952
slr0286	protein involved in functional assembly of photosystem II	0.0100272	0.0425564	0.0259792	0.0585085
slr1225	serine/threonine kinase	0.0307169	0.0529384	0.0359826	0.0582041
slr8026	transcriptional regulatory protein MarR family	-0.141391	-0.0227355	-0.0605261	0.0581292
slr5088	probable short-chain dehydrogenase	-0.0691683	0.0451418	-0.0564607	0.0578494
sll1466	probable glycosyltransferase	-0.0914355	-0.0144359	-0.019271	0.0577286
sll0829	probable methyltransferase	-0.0168847	0.0798249	-0.0390562	0.0576533
slr1742	probable cobyric acid synthase	0.00900541	-0.0432752	0.10991	0.0576298
slr0697	5-oxoprolinase homolog	0.0144325	0.0399362	0.0321209	0.0576246
slr1456	type 4 pilin-like protein, or general secretion pathway protein G	0.0916144	0.124176	0.0247841	0.057346
slr1975	N-acylglucosamine 2-epimerase	-0.138642	-0.258172	0.176837	0.0573064
sll1329	inositol monophosphate family protein	-0.0509833	0.0294925	-0.023744	0.0567318
slr1861	probable sigma regulatory factor	0.122968	0.197331	-0.0176568	0.0567058
slr6097	type I site-specific deoxyribonuclease	0.0219484	0.0182904	0.0602827	0.0566247
slr0938	probable UDP-N-acetylmuramyl tripeptide synthetase	0.0313995	0.0247684	0.0627396	0.0561085
sll1444	3-isopropylmalate dehydratase small subunit	-0.491027	-0.145304	-0.289687	0.0560361
sll0240	ABC transporter ATP-binding protein	0.0614625	0.0910282	0.0260504	0.0556161
sll0337	phosphate sensor, two-component sensor histidine kinase	-0.0719366	0.00910158	-0.0254348	0.0556034
slr0747	glucosylglycerol transport system ATP-binding protein	0.0901415	0.0373246	0.108383	0.0555659
sll1395	dTDP-6-deoxy-L-mannose-dehydrogenase	0.0378561	-0.0695635	0.162984	0.0555649
slr0352	putative transposase [ISY100e: 2443927 - 2444873]	-0.11186	0.0367683	-0.0932855	0.055343
slr1075	putative transposase [ISY100b: 378993 - 379939]	-0.00990705	0.0912652	-0.0460368	0.0551354
slr0072	glucose inhibited division protein B	-0.127284	-0.135627	0.0634385	0.0550952
sll1568	fibrillin	-0.0116273	0.0369259	0.00629897	0.0548522
slr1585	putative transposase [ISY508c(partial copy): 3405449 - 3406337]	-0.00816174	0.0350247	0.0113882	0.0545746
sll1231	mannosyltransferase	0.0180841	0.0334336	0.0390106	0.0543601
sll0700	putative transposase [ISY100i: 123475 - 124420]	0.118637	-0.0856841	0.258591	0.0542692
sll1161	probable adenylate cyclase	0.0029468	0.0213576	0.0358177	0.0542284
sll5084	probable plasmid partitioning protein, ParB	0.0214313	0.0621077	0.013516	0.0541925
sll1366	putative SNF2 helicase	-0.0766269	-0.0282561	0.00566313	0.0540339
sll1277	RecF protein	0.0345998	0.0424731	0.0461493	0.0540226
sll0613	Holliday junction DNA helicase RuvB	-0.0565176	-0.00336718	0.000654738	0.0538052
slr1336	H+/Ca2+ exchanger	-0.0552595	0.0701277	-0.0716724	0.0537148
slr1125	probable glucosyl transferase	-0.013573	-0.0414341	0.0814639	0.0536027
sll1594	ndhF3 operon transcriptional regulator, LysR family protein	-0.0374053	0.0351103	-0.0189904	0.0535253
sll1871	two-component system sensory histidine kinase	0.0584367	0.11786	-0.00591281	0.0535107
sll1387	serine/threonine protein phosphatase PppA	0.0774257	0.110321	0.0205972	0.0534921
slr0265	putative transposase [ISY523c: 1513158 - 1514023]	0.0384347	0.129809	-0.0381372	0.0532371
sll0817	tRNA delta-2-isopentenylpyrophosphate (IPP) transferase	-0.0134228	0.0527349	-0.0131454	0.0530124
slr0502	cobalamin synthesis protein cobW homolog	-0.360896	-0.354256	0.04612	0.0527598
slr0156	ClpB protein	-0.205103	-0.104609	-0.0479141	0.0525799
sll0063a	NA	-0.08832	0.0207323	-0.0565929	0.0524593
slr0224	similar to sterol C5-desaturase	0.0310046	0.00362368	0.0794258	0.0520449
slr0879	glycine decarboxylase complex H-protein	-0.433809	-0.283102	-0.0987377	0.0519694
slr1181	photosystem II D1 protein	0.0450946	-0.125062	0.222094	0.0519375
slr1763	probable methyltransferase	-0.275819	-0.180096	-0.0438026	0.0519208
slr0185	orotate phosphoribosyltransferase	-0.076228	-0.0839481	0.0595495	0.0518294
slr2023	malonyl coenzyme A-acyl carrier protein transacylase	-0.388084	-0.0871658	-0.249291	0.0516266
slr1312	arginine decarboxylase	0.00503935	0.0529001	0.00337551	0.0512362
sll0784	nitrilase	0.0166203	0.022876	0.0449513	0.051207
sll1522	CDP-diacylglycerol--glycerol-3-phosphate 3-phosphatidyltransferase	-0.0694009	-0.0826255	0.0641374	0.0509129
sll0729	probable DNA methyltransferase	-0.0125646	-0.0062928	0.0445342	0.050806
sll1314	putative C4-dicarboxylase binding protein, periplasmic protein	0.0118532	0.0361	0.0265528	0.0507996
slr0529	glucosylglycerol transport system substrate-binding protein	-0.073284	-0.00315274	-0.019376	0.0507552
slr2044	zinc transport system ATP-binding protein	-0.165105	-0.129831	0.0153387	0.0506124
sll1624	two-component response regulator	-0.101324	0.0161373	-0.0669415	0.0505203
slr0746	glucosylglycerolphosphate phosphatase	0.0205468	0.0267606	0.0441932	0.050407
slr1739	photosystem II 13 kDa protein homolog	0.0957076	0.241214	-0.0951311	0.0503754
sll0467	S-adenosylmethionine:tRNA ribosyltransferase-isomerase	-0.102112	-0.0319394	-0.0198062	0.050366
slr0070	methionyl-tRNA formyltransferase	-0.0823785	-0.0653134	0.03321	0.0502751
slr0949	Integral membrane protein of the ABC-type Nat permease for neutral amino acids NatD	-0.153348	-0.106833	0.00372156	0.0502362
slr0040	bicarbonate transport system substrate-binding protein	0.0504578	0.0333965	0.067232	0.0501707
slr0724	HtaR suppressor protein homolog	-0.0385606	0.0312188	-0.0196403	0.0501391
slr2130	3-dehydroquinate synthase	-0.151798	-0.111016	0.00900449	0.0497862
slr1347	beta-type carbonic anhydrase localized in the carboxysome	-0.230654	-0.156998	-0.0242222	0.0494337
sll0644	probable esterase	0.013847	0.0519141	0.0113341	0.0494012
slr1523	putative transposase	0.00793637	0.00793137	0.0492689	0.0492639
slr1414	two-component sensor histidine kinase	0.0267285	0.0406505	0.0351072	0.0490291
sll0356	N-(5'-phosphoribosyl)anthranilate isomerase	0.00495246	0.00879762	0.0446807	0.0485259
slr1351	UDP-N-acetylmuramoylalanyl-D-glutamyl-2 6-diaminopimelate--D-alanyl-D-alanine ligase	-0.170919	-0.19185	0.0694356	0.0485046
slr1693	two-component response regulator PatA subfamily	0.0154061	0.0468639	0.0164864	0.0479443
slr0662	arginine decarboxylase	0.0252975	0.102421	-0.0292328	0.047891
sll2001	leucine aminopeptidase	-0.245477	-0.14826	-0.0495836	0.0476332
sll1019	hydroxyacylglutathione hydrolase	0.0696159	0.0940226	0.0231574	0.0475641
slr2001	cyanophycinase	-0.145588	-0.228449	0.130218	0.0473564
slr0782	putative flavin-containing monoamine oxidase	-0.053271	0.00910346	-0.0161258	0.0462487
slr1214	two-component response regulator PatA subfamily	0.00661246	-0.0189226	0.0716107	0.0460756
slr0612	probable pseudouridine synthase	0.0489093	0.0518498	0.0431349	0.0460754
sll1865	peptide chain release factor 2	-0.113903	-0.0531859	-0.014785	0.045932
slr1716	putative transposase [ISY100m: 1463383 - 1464328]	0.00204439	-0.0533382	0.1013	0.0459175
slr0321	GTP-binding protein ERA homolog	0.0106412	0.00624069	0.0501811	0.0457806
slr1418	dihydroorotate dehydrogenase	-0.0553994	-0.0496495	0.0397969	0.0455469
slr0043	bicarbonate transport system ATP-binding protein	0.0663056	0.104585	0.00692515	0.045205
slr1520	oxidoreductase, aldo/keto reductase family	-0.0176531	-0.00720957	0.0341514	0.0445949
sll0262	acyl-lipid desaturase (delta 6)	-0.196765	-0.138727	-0.0135345	0.0445035
slr0657	aspartate kinase	-0.44181	-0.323324	-0.074213	0.0442727
slr1760	two-component response regulator	0.0695522	-0.0300512	0.143716	0.0441128
slr0649	methionyl-tRNA synthetase	0.0115842	-0.0031925	0.0588452	0.0440686
slr0583	similar to GDP-fucose synthetase	-0.207026	-0.0566706	-0.106684	0.0436709
sll1473	a part of phytochrome-like sensor histidine kinase gene (disrupted by insertion of IS)	-0.0325218	-0.00371149	0.0147061	0.0435164
sll0828	putative amidase	0.0109037	0.0303899	0.0238694	0.0433555
sll1370	mannose-1-phosphate guanylyltransferase	0.00762977	0.0430843	0.00778787	0.0432424
slr1509	membrane subunit of a Ktr-like ion transport system	-0.0109133	0.0228426	0.00943827	0.0431941
slr1689	formamidopyrimidine-DNA glycosylase	0.0520649	-0.0431524	0.13821	0.0429925
sll0687	RNA polymerase ECF-type (group 3) sigma factor	0.110616	0.108474	0.045126	0.0429834
sll1538	similar to beta-hexosaminidase a precursor	0.0643842	0.0602459	0.0465305	0.0423922
sll1629	bacterial cryptochrome	-0.0114812	-0.0372892	0.0681108	0.0423028
slr1538	cobalamin biosynthesis protein D	0.00943817	-0.0228482	0.0744674	0.042181
sll0034	putative carboxypeptidase	0.00911778	0.0492061	0.00186096	0.0419493
sll0816	probable oxidoreductase	-0.0849443	-0.0177676	-0.0253639	0.0418128
sll1349	phosphoglycolate phosphatase	-0.0524172	-0.016128	0.0053433	0.0416325
slr1776	high affinity sulfate transporter	0.0360479	-0.0145688	0.092217	0.0416003
sll1209	DNA ligase	-0.0211936	0.0572989	-0.0368924	0.0416001
sll0574	probable permease protein of lipopolysaccharide ABC transporter	-0.102099	-0.183358	0.122688	0.0414286
slr1491	iron(III) dicitrate transport system substrate-binding protein	0.0174448	-0.215606	0.274325	0.0412746
sll0640	probable sodium/sulfate symporter	-0.00664041	0.0017497	0.0327571	0.0411472
sll2010	UDP-N-acetylmuramoylalanine--D-glutamate ligase	-0.157562	-0.125015	0.00858681	0.0411344
slr0395	nitrate assimilation transcriptional activator, LysR family protein	0.0917099	0.0715143	0.0604883	0.0402926
slr1942	circadian clock protein KaiC homolog	-0.250047	-0.207059	-0.00288094	0.0401069
sll1098	elongation factor EF-G	-0.854281	-0.803045	-0.0114167	0.0398186
slr1943	probable glycosyltransferase	-0.00247575	0.0345726	0.00275259	0.0398009
slr1559	shikimate 5-dehydrogenase	-0.0930612	-0.0307395	-0.0225681	0.0397536
slr1830	poly(3-hydroxyalkanoate) synthase	0.128304	0.218554	-0.0505813	0.0396683
slr1349	glucose-6-phosphate isomerase	-0.209858	-0.0747431	-0.0954966	0.0396178
slr1837	two-component system response regulator OmpR subfamily	-0.00982928	0.0700274	-0.0404367	0.03942
sll1489	circadian phase modifier CpmA homolog	-2.05115e-05	0.0477258	-0.00849335	0.0392529
sll0135	putative 5'-methylthioadenosine phosphorylase	-0.211977	-0.433169	0.260227	0.0390347
sll0750	two-component sensor histidine kinase, KaiC-interacting protein, involved in circadian rhythm	0.0348271	0.0689241	0.004009	0.038106
sll1005	MazG protein homolog	-0.0650484	0.00606997	-0.0330923	0.038026
slr1598	lipoic acid synthetase	-0.317455	-0.22309	-0.0568789	0.0374863
slr1849	probable mercuric reductase	-0.0575163	-0.00231978	-0.0179261	0.0372704
sll0698	drug sensory protein A, low temperature sensor, two-component sensor histidine kinase	-0.00215217	0.0535637	-0.0187038	0.0370121
slr0946	arsenate reductase	-0.0174466	0.0233596	-0.00386915	0.036937
ssr0256	putative transposase [ISY523n: 2210271 - 2211142]	0.053922	-0.0804496	0.17125	0.0368785
slr8029	resolvase	0.0474377	0.0437966	0.0404323	0.0367912
sll0745	phosphofructokinase	-0.0112515	-0.00235945	0.0278682	0.0367603
sll1614	cation-transporting P-type ATPase	-0.00513469	0.00330506	0.027677	0.0361168
sll0936	putative oxidoreductase	-0.119466	-0.0138448	-0.0697158	0.0359054
slr5056	probable glycosyltransferase	0.0470012	-0.132811	0.215639	0.0358276
sll0626	putative neutral invertase	0.0548245	0.0494442	0.0410938	0.0357135
sll0897	DnaJ protein, heat shock protein 40, molecular chaperone	-0.235478	-0.235431	0.0352945	0.0353419
sll0030	cmp operon transcriptional regulator, LysR family protein	0.0128222	-0.00188121	0.0498642	0.0351607
sll1672	two-component hybrid sensor and regulator	0.0926428	0.143549	-0.015748	0.0351581
sll0070	phosphoribosylglycinamide formyltransferase	-0.0338089	-0.010031	0.0113019	0.0350798
sll0245	probable GTP binding protein	-0.479804	-0.268795	-0.175963	0.0350459
slr0790	similar to ultraviolet light resistance protein B	-0.139223	0.020412	-0.124722	0.0349134
ssl2296	pterin-4a-carbinolamine dehydratase	0.0437315	0.0908199	-0.0125797	0.0345086
sll1270	periplasmic substrate-binding and integral membrane protein of the ABC-type Bgt permease for basic amino acids and glutamine BgtB	-0.170282	-0.17207	0.0360413	0.034253
sll0207	glucose-1-phosphate thymidylyltransferase	-0.162386	0.0719206	-0.200133	0.0341739
slr2007	NADH dehydrogenase subunit 4	0.0524183	0.0278838	0.0586726	0.0341381
slr1878	phycocyanin alpha-subunit phycocyanobilin lyase	-0.125772	-0.0219306	-0.0697224	0.0341191
sll1501	cobyrinic acid a,c-diamide synthase	0.0299338	0.0845972	-0.0206124	0.0340511
smr0002	putative transposase [ISY100v: 3095975 - 3096319, join 3097194 - 3097362, join 3098314 - 3098743]	0.0267847	0.110923	-0.0501251	0.0340137
sll0220	L-glutamine:D-fructose-6-P amidotransferase	-0.0326248	0.0413821	-0.0399933	0.0340136
sll1056	phosphoribosylformyl glycinamidine synthetase II	-0.0853868	-0.0460961	-0.00534799	0.0339427
sll0912	ABC transporter ATP binding protein	-0.131956	-0.0555765	-0.0426158	0.0337634
sll1861	putative transposase [ISY523o(partial copy): 2225804 - 2226597]	0.04314	0.0208863	0.0557819	0.0335283
sll1676	4-alpha-glucanotransferase	-0.06649	-0.132708	0.0996953	0.0334773
ndhK2	NA	0.0553312	0.00886647	0.079897	0.0334323
slr0603	DNA polymerase III alpha subunit [Contains: Ssp dnaE intein]	-0.0417439	0.0123123	-0.0206713	0.0333849
sll0838	orotidine 5' monophosphate decarboxylase	0.00233709	-0.17924	0.214866	0.0332886
ssr1789	CAB/ELIP/HLIP-related protein HliD	0.138255	0.266208	-0.0947594	0.0331936
sll1108	stationary-phase survival protein SurE homolog	-0.0342831	-0.0923858	0.0910957	0.032993
slr0875	large-conductance mechanosensitive channel	-0.0947213	-0.00283505	-0.0590332	0.032853
sll0712	cysteine synthase	-0.220357	-0.110727	-0.0769044	0.032726
slr5010	integrase/recombinase	0.0840902	0.0806026	0.0360859	0.0325983
slr0315	probable oxidoreductase	0.0737021	0.0878939	0.0183735	0.0325653
slr2143	L-cysteine/cystine lyase	-0.00128406	0.00349621	0.0271455	0.0319258
slr0322	two-component hybrid sensor and regulator	-0.0212614	0.0753145	-0.0648045	0.0317715
sll0679	periplasmic phosphate-binding protein of ABC transporter	1.05248	0.897407	0.186388	0.0313165
slr1300	similar to 2-octaprenyl-6-methoxyphenol hydroxylase	0.0311996	0.016689	0.045734	0.0312234
sll1724	probable glycosyltransferase	0.102472	0.0547332	0.0787677	0.0310291
ssl2922	similar to virulence-associated protein VapB	0.0609678	0.00353432	0.0884167	0.0309833
slr8015	plasmid partitioning protein, ParA family	-0.0272538	-0.0160256	0.0196977	0.030926
slr0378	similar to 7-beta-(4-carbaxybutanamido)cephalosporanic acid acylase	0.0329357	0.0469513	0.0168991	0.0309148
sll1107	type IV pilus biogenesis protein PilI homolog	-0.0405605	-0.0362592	0.0265844	0.0308856
sll0171	probable aminomethyltransferase	-0.0377143	-0.00111162	-0.0057235	0.0308792
slr1962	probable extracellular solute-binding protein	-0.0152161	-0.00809753	0.0235234	0.0306419
sll1605	(3R)-hydroxymyristol acyl carrier protein dehydrase	-0.302232	-0.323498	0.051893	0.0306263
slr1216	Mg2+ transport protein	-0.00124161	0.0208271	0.00831684	0.0303856
sll1879	two-component response regulator	0.0713846	0.0874971	0.0142638	0.0303763
sll0078	threonyl-tRNA synthetase	-0.270058	-0.119949	-0.119918	0.030191
slr0528	UDP-N-acetylmuramoylalanyl-D-glutamate--2, 6-diaminopimelate ligase	-0.0293722	-0.00825406	0.00904083	0.030159
slr1933	dTDP-4-dehydrorhamnose 3,5-epimerase	-0.018389	0.0125484	-0.000932006	0.0300053
sll0409	similar to O-succinylbenzoate-CoA synthase	0.0477853	0.0225244	0.0551739	0.029913
sll1271	probable porin; major outer membrane protein	-0.122924	-0.0645699	-0.0286328	0.029721
slr0836	dTDP-glucose 4,6-dehydratase	-0.00787202	-0.00245161	0.0240284	0.0294488
slr1803	adenine-specific DNA methylase	0.0141784	-0.017522	0.0608731	0.0291727
slr1860	carbon metabolisms regulatory protein IcfG	0.113878	0.0637902	0.0791574	0.0290692
slr0346	ribonuclease III	-0.0751367	-0.0376146	-0.00864049	0.0288816
sll1120	chromosome segregation protein SMC1	-0.0218118	0.00985045	-0.00331434	0.0283479
sll0759	ABC transporter ATP-binding protein	-0.0590672	0.0609302	-0.0918192	0.0281782
sll0312	probable oligopeptides ABC transporter permease protein	-0.0314969	-0.0201782	0.0168212	0.0281399
slr0640	two-component sensor histidine kinase	0.0489132	-0.0126554	0.0896034	0.0280348
ssl2923	similar to virulence-associated protein VapC	0.00946899	0.0111995	0.0261081	0.0278386
slr1950	copper-transporting P-type ATPase CtaA	-0.14119	-0.0447233	-0.0687193	0.0277471
sll0021	probable exonuclease	0.0169378	0.0644093	-0.0197555	0.027716
sll1941	DNA gyrase A subunit	-0.0526928	-0.0803924	0.0553607	0.0276611
sll1205	transcriptional regulator	-0.00461776	-0.0268028	0.0497125	0.0275274
sll0484	ATP-binding protein of ABC transporter	-0.035746	-0.00138884	-0.00741746	0.0269397
sll1045	mutator MutT protein	-0.15812	-0.130124	-0.00114046	0.0268548
slr0541	probable amidotransferase	0.049191	-0.0022421	0.078063	0.0266298
sll0244	UDP-glucose 4-epimerase	-0.0538145	-0.0433777	0.0160445	0.0264812
ssl3127	similar to permease protein of ABC transporter	0.030276	0.00854831	0.0480737	0.026346
slr0808	16S rRNA processing protein RimM homolog	-0.025654	-0.0257933	0.0260851	0.0259458
sll0084	putative phosphatase	0.0625842	-0.00734537	0.0957993	0.0258697
sll1496	mannose-1-phosphate guanyltransferase	0.034892	0.06337	-0.00278094	0.025697
sll1994a	NA	-0.494021	-0.124272	-0.344068	0.0256813
slr0427	putative competence-damage protein	-0.170211	-0.0785267	-0.0660342	0.0256501
slr1109	similar to ankyrin	-0.0112929	0.0538232	-0.0395578	0.0255582
slr5038	chromate transporter	-0.0292098	-0.0220379	0.0182912	0.0254631
sll1059	adenylate kinase	-0.0911306	-0.0830705	0.0173304	0.0253904
slr0328	low molecular weight phosphotyrosine protein phosphatase	-0.00169398	-0.0221925	0.0458487	0.0253502
sll1189	glycolate oxidase subunit GlcE	-0.135535	-0.036469	-0.0738854	0.0251802
sll1537	similar to mutator MutT protein	-0.0448905	-0.061111	0.0410218	0.0248013
slr0309	probable methyltransferase	0.0426449	0.0951	-0.0279265	0.0245285
slr2098	two-component hybrid sensor and regulator	0.12832	0.120748	0.0316744	0.0241027
slr1925	cobalamin biosynthesis protein CobD	-0.0423278	-0.00167247	-0.0165572	0.0240982
sll1683	lysine decarboxylase	0.0612427	0.0125906	0.0724421	0.02379
sll0362	alanyl-tRNA synthetase	-0.16389	-0.107421	-0.0327744	0.0236939
slr1123	guanylate kinase	-0.00424392	0.0518206	-0.0324014	0.0236632
slr6105	putative transposase [ISY203x: 99448 - 100621]	-0.023764	0.00152578	-0.00178114	0.0235087
sll0741	pyruvate flavodoxin oxidoreductase	-0.092672	-0.129909	0.0606829	0.0234458
sll1625	succinate dehydrogenase iron- sulphur protein subunit	0.0385297	0.0429547	0.0189921	0.0234172
slr1730	potassium-transporting P-type ATPase C chain	0.150179	0.19479	-0.0212264	0.0233843
slr0462	putative transposase [ISY352g: 3511668 - 3512290, join 3513238 - 3514051]	-0.0564201	-0.0938547	0.0606423	0.0232076
sll1670	heat-inducible transcription repressor HrcA homolog	0.0209803	0.0222393	0.0217712	0.0230302
slr0239	precorrin-4 C11-methyltransferase	0.0776152	0.0351237	0.0654851	0.0229937
slr0401	periplasmic polyamine-binding protein of ABC transporter	-0.0266687	0.00355782	-0.0074638	0.0227627
slr0245	Histone deacetylase family protein	-0.0693371	-0.132871	0.086241	0.0227069
sll0053	biotin carboxylase	-0.201069	-0.0899982	-0.0887981	0.0222726
slr0537	putative sugar kinase	-0.484591	-0.352142	-0.110234	0.0222147
sll1557	succinyl-CoA synthetase alpha chain	0.160347	0.103973	0.0785783	0.0222044
sll0635	probable thiamine-phosphate pyrophosphorylase	-0.104753	-0.106583	0.0239884	0.0221586
sll7044	plasmid partition protein ParA homolog	0.0391873	-0.0309972	0.0922383	0.0220538
slr1529	nitrogen assimilation regulatory protein	-0.0536252	0.00252755	-0.0342784	0.0218743
slr1489	transcriptional regulator	0.0044938	-0.000899867	0.027082	0.0216884
slr0120	probable tRNA/rRNA methyltransferase	0.0206058	-0.0202598	0.0623895	0.0215239
slr1063	probable glycosyltransferase	0.0451335	0.0692459	-0.0025972	0.0215152
slr1318	iron(III) dicitrate transport system ATP-binding protein	0.0736741	0.0416935	0.0534818	0.0215012
slr1536	ATP-dependent DNA helicase RecQ	-0.100706	-0.198836	0.119596	0.0214664
sll0651	putative transposase [ISY100j: 421739 - 422684]	-0.04351	0.0150948	-0.0378334	0.0207714
sll0603	menaquinone biosynthesis protein MenD	0.0687418	0.0452212	0.0440801	0.0205596
sll1383	probable myo-inositol-1(or 4)-monophosphatase	0.0243324	-0.0259414	0.0706448	0.020371
sll1699	oligopeptide-binding protein of oligopeptide ABC transporter	-0.0175306	-0.0255708	0.0282188	0.0201785
sll0219	flavoprotein	0.0582621	0.0507988	0.0274411	0.0199778
slr1723	permease protein of sugar ABC transporter	-0.0132596	-0.0378568	0.0439421	0.0193449
slr0800	putative transposase [ISY802c: 3066278 - 3067184]	-0.0564281	0.0669219	-0.104125	0.0192253
slr1420	probable sugar kinase	0.00577529	0.0033172	0.0215798	0.0191217
slr1416	similar to MorR protein	-0.0521771	0.0133088	-0.0464521	0.0190338
sll0502	arginyl-tRNA-synthetase	-0.0955558	-0.0496689	-0.0269053	0.0189816
slr0901	molybdopterin biosynthesis protein A	-0.0148029	0.0143224	-0.0105403	0.018585
slr0809	dTDP-glucose 4,6-dehydratase	-0.254933	-0.16125	-0.0753633	0.0183198
slr6102	type I restriction-modification system, R subunit	0.0189657	-0.072537	0.109657	0.0181539
sll0998	LysR family transcriptional regulator	-0.210897	0.0813233	-0.274122	0.0180981
sll1792	putative transposase [ISY802a: 852462 - 853369]	-0.0402454	-0.0425144	0.02036	0.018091
slr0457	tRNA pseudouridine synthase B	0.0414704	0.0471123	0.0123285	0.0179704
slr0166	putative transposase [ISY523n: 2210271 - 2211142]	0.0131767	0.025977	0.00500043	0.0178007
ssl1277	putative transposase	0.133684	0.017952	0.133173	0.0174403
sll1709	3-ketoacyl-acyl carrier protein reductase	-0.109478	-0.176281	0.0841177	0.0173149
slr0361	probable ribosomal large subunit pseudouridine synthase B	0.0332321	0.0834016	-0.032862	0.0173076
sll1405	biopolymer transport ExbD protein homolog	0.115077	0.0244355	0.107809	0.017168
sll1695	pilin polypeptide PilA2	0.0615303	0.116386	-0.0378773	0.0169786
sll0869	Leu/Phe-tRNA-protein transferase	0.0738627	0.0367646	0.0540757	0.0169777
sll0378	uroporphyrin-III C-methyltransferase	-0.0738499	-0.0718903	0.0147432	0.0167027
ssl2667	an assembly factor for iron-sulfur culsters	-0.415208	0.21722	-0.615731	0.0166974
slr1898	N-acetylglutamate kinase	-0.0536909	-0.0789018	0.0418611	0.0166502
slr1279	NADH dehydrogenase subunit 3	-0.00363804	-0.184738	0.197425	0.0163246
sll0993	potassium channel	0.0145216	0.0464371	-0.0156995	0.016216
slr0044	bicarbonate transport system ATP-binding protein	0.0614283	0.0368057	0.0408014	0.0161787
slr1839	carbon dioxide concentrating mechanism protein CcmK homolog 4, putative carboxysome assembly protein	-0.459064	-0.696197	0.251925	0.0147921
sll1245	cytochrome cM	-0.332744	-0.348938	0.0305079	0.0143136
sll1404	biopolymer transport ExbB protein homolog	0.112643	0.0486093	0.0783347	0.0143013
slr0574	cytochrome P450	0.0556825	0.0212739	0.0482834	0.0138748
slr1910	probable N-acetylmuramoyl-L-alanine amidase	0.0905508	0.0777446	0.0266715	0.0138653
sll1475	a part of phytochrome-like sensor histidine kinase gene (disrupted by insertion of IS)	-0.0664502	-0.0181205	-0.0347443	0.0135854
sll0813	cytochrome c oxidase subunit II	-0.00230283	0.0189993	-0.00843177	0.0128704
sll5035	transcriptional regulatory protein ArsR family	-0.0798053	-0.0462317	-0.0209747	0.012599
sll1572	DNA polymerase III alpha subunit [Contains: Ssp dnaE intein]	0.027594	0.0383168	0.00102542	0.0117482
slr2036	putative transposase [ISY203a: 573408 - 574580]	0.0466198	0.0186764	0.0393604	0.0114169
slr0753	probable transport protein	0.163104	0.164124	0.0103646	0.0113841
sll1129	2-hydroxy-6-oxohepta-2,4-dienoate hydrolase	0.0564876	0.085579	-0.0177624	0.0113291
slr0676	adenylylsulfate kinase	-0.452211	-0.500636	0.0596626	0.0112377
slr0293	glycine dehydrogenase	0.0570043	0.098291	-0.030192	0.0110948
slr1729	potassium-transporting P-type ATPase B chain	0.116412	0.130154	-0.00302019	0.0107222
sll1678	similar to spore maturation protein A	0.0958101	0.0164239	0.0900742	0.010688
slr1149	ATP-binding protein of ABC transporter	-0.0871023	-0.0232313	-0.0534629	0.0104082
slr1227	chloroplastic outer envelope membrane protein homolog	-0.0501999	0.0560686	-0.0963577	0.00991082
slr1897	periplasmic sugar-binding protein of ABC transporter	-0.0600941	-0.0541613	0.00353121	0.00946398
slr2031	putative PP2C-type protein phosphatase, gene required to recover from the nitrogen or sulfate starvation induced stationary phase	0.0323939	0.0030649	0.0386792	0.00935019
sll1343	aminopeptidase	0.0153215	0.0140744	0.0103818	0.00913468
sll1281	photosystem II PsbZ protein	-0.07224	-0.0147951	-0.0483753	0.00906954
sll0753	FolD bifunctional protein	-0.0519878	-0.100017	0.0561774	0.00814844
slr0041	bicarbonate transport system permease protein	0.0160257	-0.00526638	0.0293673	0.0080752
sll0704	cysteine desulfurase	-0.0102364	0.0206212	-0.0232568	0.00760075
slr1991	adenylate cyclase	0.0177867	0.00768477	0.0172563	0.00715432
slr1848	histidinol dehydrogenase	-0.110954	-0.0914361	-0.0123852	0.00713315
slr2135	hydrogenase accessory protein HupE	-0.296947	-0.17748	-0.1125	0.00696733
sll1474	putative transposase [ISY203g: 3400332 - 3401505]	-0.00180793	-0.00931956	0.01428	0.00676837
slr2026	dihydropteroate synthase	0.0420003	0.0252621	0.0234378	0.0066996
slr1979	anthranilate synthase component I	0.0402968	-0.00870034	0.0554921	0.00649493
slr7041	probable growth inhibitor, PemK-like protein	0.041034	0.00861856	0.0388128	0.0063974
slr1901	ATP-binding protein of ABC transporter	-0.0817284	-0.0937145	0.0183763	0.00639015
slr0733	integrase-recombinase protein	0.0946525	0.0261206	0.0748577	0.00632572
slr0078	putative 6-pyruvoyl tetrahydrobiopterin synthase	-0.0552407	0.0483346	-0.0978271	0.00574826
sll1596	circadian clock protein KaiB homolog	0.0119929	0.0874365	-0.0699237	0.00551985
sll1430	adenine phosphoribosyltransferase	-0.0123161	-0.0422898	0.0353581	0.00538445
sll1428	probable sodium-dependent transporter	0.0230914	0.00682988	0.0215546	0.00529311
sll1371	cAMP receptor protein, essential for motility	0.0272325	0.000530573	0.0315558	0.00485389
slr1044	methyl-accepting chemotaxis protein, required for the biogenesis of thick pilli	0.140052	0.202514	-0.0576717	0.00479066
slr1629	ribosomal large subunit pseudouridine synthase D	-0.08835	-0.0873043	0.00362399	0.00466961
sll0535	ATP-dependent Clp protease ATPase subunit	-0.167913	-0.113361	-0.0505573	0.00399449
slr1791	phosphoadenosine phosphosulfate reductase	-0.362062	-0.349802	-0.00839529	0.00386464
sll0823	probable succinate dehydrogenase iron-sulfur protein	-0.0951088	-0.165713	0.0744117	0.00380718
slr1515	putative membrane protein required for bicarbonate uptake	0.020269	0.000522851	0.022654	0.00290778
slr0477	phosphoribosylglycinamide formyltransferase	0.0310779	-0.0231456	0.0569412	0.00271764
sll1275	pyruvate kinase 2	-0.331347	-0.34221	0.0129464	0.00208311
slr0992	probable tRNA/rRNA methyltransferase	0.0220556	0.0163424	0.00663554	0.000922339
slr1367	glycogen phosphorylase	-0.216975	-0.138208	-0.077905	0.00086194
slr1410	periplasmic WD-repeat protein	0.0955636	0.076988	0.0191082	0.000532646
slr1735	ATP-binding subunit of the ABC-type Bgt permease for basic amino acids and glutamine	-0.104643	0.0648345	-0.1694	7.70717e-05
slr1727	Na+/H+ antiporter	0.119747	0.102598	0.0168513	-0.000297513
sll1081	ABC transport system permease protein	0.0242122	-0.0726372	0.0965106	-0.000338751
slr0604	GTP-binding protein	-0.169865	-0.0360753	-0.134406	-0.000616963
sll5066	probable plasmid partitioning protein, ParA family	-0.0347056	0.000317243	-0.0358786	-0.000855741
slr6025	probable antirestriction protein	0.00393947	-0.0272658	0.0303184	-0.000886886
slr0171	photosystem I assembly related protein Ycf37	-0.275286	-0.146263	-0.129958	-0.000934392
sll0876	Holliday junction DNA helicase RuvA	0.0527217	0.00486654	0.046879	-0.000976117
slr1859	anti-sigma f factor antagonist	0.212072	0.221057	-0.0103929	-0.0014084
sll0195	probable ATP-dependent protease	-0.0330659	-0.0310005	-0.00359293	-0.00152752
sll0273	Na+/H+ antiporter	0.0207327	-0.00149073	0.0206258	-0.00159763
slr1822	endonuclease III	-0.00683908	0.0329926	-0.041782	-0.00195036
sll0899	UDP-N-acetylglucosamine pyrophosphorylase	-0.334904	-0.293613	-0.0433202	-0.00202933
sll1894	riboflavin biosynthesis protein RibA	-0.101155	-0.0755223	-0.0277276	-0.00209472
slr1267	cell division protein FtsW	0.050118	0.0351875	0.0125279	-0.00240261
sll0194	putative sec-independent protein translocase	0.0451002	0.0193319	0.0232521	-0.00251614
slr1684	putative transposase [ISY391b: 1970517 - 1970880, join 1972064 - 1973077]	0.0216125	0.00311087	0.0159117	-0.00258994
slr1838	carbon dioxide concentrating mechanism protein CcmK homolog 3, putative carboxysome assembly protein	-0.498015	-0.622649	0.121991	-0.00264316
sll1362	isoleucyl-tRNA synthetase	-0.248784	-0.135468	-0.116013	-0.00269783
slr1673	probable tRNA/rRNA methyltransferase	0.0210174	-0.022274	0.0404668	-0.00282468
slr7049	resolvase	0.0145634	0.0620527	-0.0507524	-0.00326314
slr8046	putative transposase [ISY100x: 40984 - 41929]	0.0396051	0.0510028	-0.0152177	-0.00382002
sll0621	putative c-type cytochrome biogenesis protein CcdA	0.0675742	0.00891878	0.0541831	-0.00447229
slr0847	phosphopantetheine adenylyltransferase	0.0284177	0.0396787	-0.0164344	-0.00517332
slr0902	molybdenum cofactor biosynthesis protein C, fused to molybdopterin-guanine dinucleotide biosynthesis protein MobA	-0.000514659	0.0538977	-0.0595876	-0.00517522
sll1291	two-component response regulator PatA subfamily	0.572801	0.532547	0.03453	-0.00572337
slr0495	HetI protein homolog	-0.0618224	0.00112435	-0.0692551	-0.00630837
sll0537	ammonium/methylammonium permease	0.0707249	-0.00215501	0.0665517	-0.0063282
sll5079	probable short chain dehydrogenase	0.0961446	0.0524571	0.0373155	-0.006372
ssr1399	30S ribosomal protein S18	-1.15791	-1.02214	-0.142396	-0.00662938
slr0418	putative transcripton factor DevT homolog	-0.138469	-0.0457732	-0.100051	-0.00735472
slr1748	probable phosphoglycerate mutase	0.0751619	0.0636409	0.00412678	-0.00739417
sll1369	putative peptidase	0.0258365	0.105994	-0.0875828	-0.00742558
sll1958	histidinol phosphate aminotransferase	-0.201435	-0.30013	0.0906997	-0.00799573
slr0758	circadian clock protein KaiC homolog	0.151634	0.18564	-0.0426672	-0.00866052
sll0377	transcription-repair coupling factor	-0.0787597	-0.0801731	-0.00774542	-0.00915881
sll1244	50S ribosomal protein L9	-1.25851	-0.916325	-0.351486	-0.00930483
slr1734	glucose 6-phosphate dehydrogenase assembly protein	0.319508	0.323237	-0.0132742	-0.00954526
sll1058	dihydrodipicolinate reductase	-0.20359	-0.116599	-0.0969024	-0.00991068
sml0002	photosystem II PsbX protein	-0.149213	0.333543	-0.492694	-0.00993729
sll1713	histidinol-phosphate aminotransferase	-0.0363812	-0.175207	0.128628	-0.0101977
sll1182	cytochrome b6-f complex alternative iron-sulfur subunit (Rieske iron sulfur protein)	0.0450036	0.292469	-0.257671	-0.0102058
slr0775	protein-export membrane protein SecF	-0.335785	-0.265989	-0.0808462	-0.0110505
slr1254	phytoene dehydrogenase (phytoene desaturase)	0.0784233	0.104286	-0.0369696	-0.0111066
ssr2078	putative transposase [ISY802b(partial copy): 1384736 - 1385513]	0.130449	0.117677	0.00164975	-0.0111217
sll1561	proline oxidase	-0.230744	-0.135581	-0.106782	-0.01162
slr1133	L-argininosuccinate lyase	-0.0430985	0.0462921	-0.101293	-0.011902
sll6036	chromosome partitioning protein, ParA family	-0.0411369	-0.0904575	0.0371691	-0.0121514
sll0179	glutamyl-tRNA synthetase	-0.31864	-0.293997	-0.0369246	-0.0122822
slr1743	type 2 NADH dehydrogenase NdbB	0.0277739	0.0213578	-0.0061493	-0.0125654
sll0136	aminopeptidase P	-0.20082	-0.144115	-0.0699691	-0.0132639
ssr1527	probable molybdopterin [MPT] converting factor, subunit 1	0.0243823	0.0425126	-0.0319709	-0.0138406
sll0506	undecaprenyl pyrophosphate synthetase	-0.0535127	-0.056693	-0.0111656	-0.0143459
sll1077	agmatinase	-0.171949	-0.205548	0.0192092	-0.0143901
sll1085	glycerol-3-phosphate dehydrogenase	0.0720028	0.0927842	-0.0353278	-0.0145464
slr0379	thymidylate kinase	0.106563	0.101297	-0.00987488	-0.0151404
slr1777	magnesium protoporphyrin IX chelatase subunit D	-0.201232	-0.190089	-0.0264542	-0.0153115
slr0822	cation-transporting P-type ATPase PacL	0.104655	0.0457326	0.04361	-0.015312
sll1468	beta-carotene hydroxylase	-0.166278	-0.238759	0.0567789	-0.0157021
sll0920	phosphoenolpyruvate carboxylase	0.0259878	0.0781473	-0.0686192	-0.0164597
slr1167	glycerol dehydrogenase	-0.0942666	-0.107085	-0.00500917	-0.0178278
sll0764	urea transport system ATP-binding protein	-0.00176454	-0.0465226	0.0267853	-0.0179728
sll0672	cation-transporting p-type ATPase PacL	-0.110115	-0.0650122	-0.0634351	-0.0183328
sll1831	glycolate oxidase subunit, (Fe-S)protein	-0.0563478	-0.140762	0.0658602	-0.0185539
sll0006	putative aminotransferase	-0.307004	-0.327489	0.00191712	-0.0185684
sll0317	putative transposase [ISY203i: 2443391 - 2443924, join 2444874 - 2445513]	0.0580682	0.0412412	-0.00180773	-0.0186347
sll0540	phosphate-binding protein PstS homolog	0.117633	0.059716	0.0389096	-0.0190078
slr2072	L-threonine deaminase	-0.181238	-0.130481	-0.0704843	-0.0197274
sll0821	phytochrome-like protein	-0.125077	-0.078251	-0.0665792	-0.0197531
slr1842	cysteine synthase	0.0273698	0.0324156	-0.0248339	-0.0197882
sll5080	non-heme chloroperoxidase	0.144585	0.0777086	0.0468824	-0.0199937
sll0158	1,4-alpha-glucan branching enzyme	-0.0394137	0.085459	-0.145796	-0.0209232
slr1238	glutathione synthetase	-0.0967833	-0.148967	0.0306283	-0.0215555
sll0915	periplasmic protease	-0.148347	-0.0777155	-0.0926827	-0.0220516
sll0421	adenylosuccinate lyase	-0.580849	-0.379252	-0.224504	-0.0229073
sll0017	glutamate-1-semialdehyde aminomutase	-1.08287	-0.95925	-0.147036	-0.0234151
ssl1922	putative transposase [ISY523l(partial copy): 520871 - 521420]	0.0414244	-0.00852635	0.0261103	-0.0238404
sll1957	transcriptional regulator	0.0896257	0.0310207	0.0346614	-0.0239437
sll0716	leader peptidase I (signal peptidase I)	-0.0708472	-0.11861	0.023798	-0.0239648
slr1584	two-component transcription regulator OmpR subfamily	-0.0746269	-0.169938	0.0713236	-0.0239879
sll0892	aspartate 1-decarboxylase	0.00618831	0.0284341	-0.0462737	-0.0240279
sll1427	protease	0.0906472	0.116802	-0.0504997	-0.0243445
sll1682	alanine dehydrogenase	-0.0797865	-0.00844488	-0.0959397	-0.0245982
slr0804	probable D-alanyl-D-alanine carboxypeptidase	-0.00316411	-0.0646572	0.0364677	-0.0250254
sll0404	glycolate oxidase subunit GlcD	-0.0922702	-0.0257094	-0.0919489	-0.0253881
slr0864	ATP-binding protein of ABC transporter	-0.334726	-0.134257	-0.22606	-0.0255909
slr0454	RND multidrug efflux transporter	-0.0265003	-0.022902	-0.0298503	-0.026252
sll0575	probable lipopolysaccharide ABC transporter ATP binding subunit	-0.137586	-0.265711	0.101231	-0.0268941
sll0486	circadian clock protein KaiB homolog	0.0428718	0.0237777	-0.00790429	-0.0269984
slr2058	DNA topoisomerase I	-0.178021	-0.106225	-0.0988842	-0.0270879
slr1703	seryl-tRNA synthetase	-0.131898	-0.0761407	-0.0829699	-0.0272125
slr2082	cytochrome c oxidase subunit I	0.0510503	-0.0310779	0.0546478	-0.0274804
sll1296	two-component hybrid sensor and regulator	0.687753	0.752828	-0.0926687	-0.0275931
sll1087	similar to sodium/glucose cotransporter	0.124433	0.0763977	0.0203827	-0.0276526
slr0940	zeta-carotene desaturase	-0.243567	-0.11592	-0.156524	-0.0288772
sll0593	glucokinase	-0.0816657	-0.0759608	-0.035818	-0.0301131
sll1908	D-3-phosphoglycerate dehydrogenase	-0.612669	-0.54566	-0.0974469	-0.0304387
sll0901	phosphoribosylaminoimidazole carboxylase	0.00297757	0.0636717	-0.0912825	-0.0305884
slr0600	NADP-thioredoxin reductase	0.0470835	0.17476	-0.158379	-0.0307023
slr0557	valyl-tRNA synthetase	-0.306817	-0.253582	-0.0853429	-0.0321078
slr0526	3-methyl-2-oxobutanoate hydroxymethyltransferase	-0.182102	-0.224747	0.0103435	-0.0323014
sll0083	phosphoheptose isomerase	-0.11376	0.0162311	-0.162323	-0.0323317
slr0922	peptidyl-tRNA hydrolase	-0.361368	-0.370097	-0.0238709	-0.0325998
sll1082	ABC transport system ATP-binding protein	0.0520831	0.0115693	0.0069017	-0.0336121
slr2059	iron-sulfur cluster binding protein homolog	-0.115452	-0.0564614	-0.0926969	-0.0337064
slr1682	putative transposase [ISY391b: 1970517 - 1970880, join 1972064 - 1973077]	0.0279149	-0.0124386	0.00615393	-0.0341996
sll1481	ABC-transporter membrane fusion protein	0.0752342	0.0857182	-0.0451728	-0.0346887
slr1390	cell division protein FtsH	-0.0867885	-0.0223907	-0.0997143	-0.0353165
sll1392	transcriptional regulator	-0.269365	-0.0548438	-0.250089	-0.0355681
ssr2898	putative transposase [ISY523m(partial copy): 1483390 - 1484062]	-0.0186808	-0.16319	0.108831	-0.0356784
sll1721	pyruvate dehydrogenase E1 component, beta subunit	-0.315308	-0.395299	0.0442164	-0.0357745
sll0027	NADH dehydrogenase subunit 4 (involved in constitutive, low affinity CO2 uptake)	-0.077108	-0.0796597	-0.0334194	-0.0359711
slr1046	putative TatA protein	-0.0386397	0.0226002	-0.0973209	-0.0360809
slr0713	tRNA-guanine transglycosylase	-0.135213	-0.41734	0.245998	-0.0361289
slr1666	pleiotropic regulatory protein homolog	-0.224307	-0.208856	-0.0519217	-0.036471
sll1937	ferric uptake regulation protein	0.0281616	-0.00632901	-0.00203986	-0.0365305
sll1074	leucyl-tRNA synthetase	-0.386756	-0.264123	-0.159322	-0.0366884
slr1887	porphobilinogen deaminase (hydroxymethylbilane synthase, preuroporphyrinogen synthase)	-0.585044	-0.450614	-0.171378	-0.0369483
slr0327	iron(III) ABC transporter, permease protein	0.0338709	-0.0709492	0.0678375	-0.0369827
slr1076	probable glycosyltransferase	0.0916539	0.113351	-0.0589136	-0.0372166
slr0838	phosphoribosyl formylglycinamidine cyclo-ligase	-0.253823	-0.151687	-0.139442	-0.0373065
slr1912	putative PP2C-type protein phosphatase	-0.0828842	-0.0284896	-0.0918848	-0.0374902
sll1534	probable glycosyltransferase	-0.0931339	-0.194304	0.0628604	-0.0383101
slr1974	GTP binding protein	-0.288316	-0.279608	-0.0471353	-0.0384269
sll0038	positive phototaxis protein, two-component response regulator PatA subfamily	0.127196	-0.0212038	0.10982	-0.0385803
slr7105	putative transposase [ISY100w: 100709 - 101654]	0.108179	0.0557481	0.0138426	-0.0385884
slr1550	lysyl-tRNA synthetase	-0.27959	-0.270012	-0.0486569	-0.0390795
sll1546	exopolyphosphatase	-0.0950018	-0.091133	-0.0431076	-0.0392388
sll0166	a fusion protein between uroporphyrinogen-III C-methyltransferase (CobA/CorA) and uroporphyrinogen-III synthase (HemD)	0.0203013	0.00554546	-0.0246212	-0.039377
sll1221	diaphorase subunit of the bidirectional hydrogenase	0.0157111	0.00959968	-0.0337183	-0.0398297
sll1553	phenylalanyl-tRNA synthetase	-0.340536	-0.442364	0.0618347	-0.0399936
sll1286	transcriptional regulator	0.102786	0.197102	-0.134535	-0.0402195
slr0213	GMP synthetase	-0.403529	-0.27324	-0.170674	-0.0403846
slr0242	bacterioferritin comigratory protein homolog	0.080151	0.017403	0.0220675	-0.0406805
sll1725	ATP-binding protein of ABC transporter	0.12639	0.0187541	0.0667328	-0.0409027
sll1621	AhpC/TSA family protein	0.497485	0.89809	-0.441785	-0.0411804
sll5048	probable glycosyltransferase	0.0790159	0.0267818	0.0107043	-0.0415297
slr7104	putative transposase [ISY100w: 100709 - 101654]	0.140432	0.179991	-0.081407	-0.041848
slr1435	PmbA protein homolog	-0.219975	-0.21234	-0.0495829	-0.0419476
slr2002	cyanophycin synthetase	0.144969	-0.108516	0.211033	-0.0424522
sll0422	asparaginase	-0.448362	-0.410839	-0.0814235	-0.0438999
sll1261	elongation factor TS	-1.54668	-1.06136	-0.529607	-0.0442872
sll1536	molybdopterin biosynthesis MoeB protein	-0.696254	-0.49421	-0.246332	-0.0442879
slr1208	probable oxidoreductase	-0.110866	0.00951004	-0.165196	-0.0448198
slr0260	cob(I)alamin adenosyltransferase	-0.263274	-0.172628	-0.136082	-0.045436
slr1302	protein involved in constitutive low affinity CO2 uptake	-0.0994661	-0.154419	0.00881179	-0.0461414
slr1065	probable glycosyltransferase	0.113925	0.125765	-0.058265	-0.0464255
slr1364	biotin synthetase	-0.384724	-0.272341	-0.158845	-0.0464626
slr1199	DNA mismatch repair protein MutL	-0.0872385	-0.161282	0.027297	-0.0467465
slr0543	tryptophan synthase beta subunit	-0.0286652	-0.066817	-0.00871817	-0.0468699
sll1636	ferripyochelin binding protein	0.0182399	0.0304391	-0.0596749	-0.0474756
sll1358	putative oxalate decarboxylase, periplasmic protein	0.114915	0.140267	-0.0736062	-0.0482542
slr0399	chaperon-like protein for quinone binding in photosystem II	-0.184676	-0.205437	-0.028254	-0.0490148
sll1930	putative transposase [ISY100k: 605515 - 606460]	0.0973135	0.133662	-0.0856958	-0.0493477
slr1051	enoyl-[acyl-carrier-protein] reductase	-0.334124	-0.185993	-0.198161	-0.0500291
sll1733	NADH dehydrogenase subunit 4 (involved in low CO2-inducible, high affinity CO2 uptake)	0.160071	0.0342333	0.0754397	-0.050398
sll1663	phycocyanin alpha phycocyanobilin lyase related protein	-0.318982	-0.342968	-0.026415	-0.0504007
sll1425	proline-tRNA ligase	-0.0845414	-0.0143161	-0.121326	-0.0511007
sll1549	salt-enhanced periplasmic protein	0.0881673	-0.0107287	0.0476742	-0.0512217
slr1843	glucose 6-phosphate dehydrogenase	0.167498	0.183991	-0.0677326	-0.0512388
slr1524	putative transposase [ISY100u(partial copy): 1616832 - 1617509]	-0.159208	0.00875894	-0.219337	-0.0513697
sll0833	probable oligopeptides ABC transporter permease protein	-0.0265142	-0.0522951	-0.0259089	-0.0516898
sll0201	putative transposase [ISY100s: 2524547 - 2525492]	0.0525421	0.190059	-0.189408	-0.0518908
sll1172	threonine synthase	-0.56468	-0.50366	-0.113139	-0.0521186
slr0861	glycinamide ribonucleotide transformylase	-0.120044	-0.130093	-0.0430323	-0.0530814
slr0550	dihydrodipicolinate synthase	-0.0268801	-0.281407	0.201184	-0.0533428
slr2124	3-oxoacyl-[acyl-carrier protein] reductase	0.229529	0.110029	0.0660681	-0.0534319
slr1124	phosphoglycerate mutase	-0.483941	-0.37338	-0.164571	-0.05401
sll1284	esterase	-0.0230598	0.00989543	-0.0870451	-0.0540898
sll1434	penicillin-binding protein	0.00385815	0.0491602	-0.0995166	-0.0542146
sll1747	chorismate synthase	-0.356078	-0.36293	-0.0478236	-0.0546752
sll0228	arginase	-0.12561	-0.145156	-0.0357584	-0.0553041
sll1932	DnaK protein	-0.264017	-0.120553	-0.198909	-0.055445
sll0554	ferredoxin-thioredoxin reductase, catalytic chain	-0.278706	-0.338022	0.00378482	-0.0555319
slr0652	phosphorybosilformimino-5-amino- phosphorybosil-4-imidazolecarboxamideisomerase	-0.540564	-0.482048	-0.11641	-0.0578934
slr1485	putative phosphatidylinositol phosphate kinase, salt-induced periplasmic protein	0.15308	0.0878004	0.00590956	-0.0593704
slr1224	ATP-binding protein of sugar ABC transporter	-0.0868797	-0.0738048	-0.0724995	-0.0594245
slr0886	3-oxoacyl-[acyl-carrier protein] reductase	-0.474666	-0.471365	-0.0630776	-0.0597767
slr1423	UDP-N-acetylmuramate-alanine ligase	-0.161435	-0.0370308	-0.184421	-0.0600165
sll0146	Integral membrane protein of the ABC-type, Nat permease for neutral amino acids	-0.0105026	-0.0712649	0.000668872	-0.0600934
sll1187	prolipoprotein diacylglyceryl transferase	-0.15815	-0.178969	-0.0394257	-0.0602441
sll0649	two-component response regulator OmpR subfamily	0.0338106	0.00942715	-0.0362066	-0.06059
slr0116	phycocyanobilin:ferredoxin oxidoreductase	-0.154473	-0.227123	0.0110896	-0.0615605
sll1708	two-component response regulator NarL subfamily	0.0551401	0.0933505	-0.100224	-0.0620131
sll0477	putative biopolymer transport ExbB-like protein	0.201665	0.0356049	0.103976	-0.0620839
slr0449	probable transcriptional regulator	0.0440747	-0.0279602	0.00993671	-0.0620982
sll0170	DnaK protein 2, heat shock protein 70, molecular chaperone	0.485899	0.334265	0.089412	-0.0622212
sll1443	CTP synthetase	-0.17171	-0.148035	-0.0867169	-0.063042
sll1584	ferredoxin like protein	-0.46156	-0.392228	-0.132502	-0.06317
smr0009	photosystem II PsbN protein	0.138002	0.0137605	0.060797	-0.0634446
slr1609	long-chain-fatty-acid CoA ligase	0.0223423	0.0176179	-0.059599	-0.0643234
ssr1398	50S ribosomal protein L33	-1.22133	-1.3089	0.0230944	-0.064474
sll0646	guanylyl cyclase	0.104516	0.0563227	-0.0163434	-0.064537
sll0418	2-methyl-6-phytylbenzoquinone methyltransferase	-0.123817	-0.144716	-0.0436444	-0.0645439
slr1067	UDP-glucose 4-epimerase	0.173868	0.154849	-0.04562	-0.0646387
slr1424	UDP-N-acetylenolpyruvoylglucosamine reductase	-0.133107	-0.014192	-0.183783	-0.0648676
slr1064	probable glycosyltransferase	0.0849621	0.0587105	-0.0392224	-0.065474
sll0402	aspartate aminotransferase	0.0134191	-0.0568335	0.00303268	-0.0672199
slr0593	cAMP binding membrane protein	0.0568572	0.0189738	-0.0299202	-0.0678036
slr0958	cysteinyl-tRNA synthetase	-0.105949	-0.121548	-0.0522052	-0.0678043
slr0500	imidazoleglycerol-phosphate dehydratase	-0.0967054	-0.135907	-0.0288607	-0.068062
sll0534	ATP-dependent Clp protease proteolytic subunit 2	-0.20364	-0.153886	-0.119857	-0.0701026
sll1575	a part of spkA: serine/threonine protein kinase, regulates cellular motility ( disrupted by frameshift mutation)	0.0322948	0.104988	-0.142919	-0.0702253
sll0204	glucose inhibited division protein	-0.173987	-0.135173	-0.110089	-0.0712755
sll0536	probable potassium channel protein	0.14188	0.0286004	0.041993	-0.0712868
sll1212	GDP-mannose 4,6-dehydratase	-0.210877	-0.138967	-0.143235	-0.0713257
slr1030	magnesium protoporphyrin IX chelatase subunit I	-0.524749	-0.394318	-0.202338	-0.0719074
slr0608	histidine biosynthesis bifunctional protein HisIE	0.154616	0.0204199	0.0613173	-0.0728785
sll0754	ribosome binding factor A	-0.0445313	-0.0592075	-0.0582784	-0.0729546
slr1455	sulfate transport system ATP-binding protein	0.230935	0.140746	0.0165351	-0.0736542
sll0300	riboflavin synthase alpha chain	-0.0780318	-0.142629	-0.0098589	-0.0744564
slr0079	probable general secretion pathway protein E	0.0728671	0.0923025	-0.0949297	-0.0754942
sll0556	Na+/H+ antiporter	-0.0893372	-0.156343	-0.00917387	-0.0761794
sll1545	glutathione S-transferase	-0.155777	-0.0943076	-0.137749	-0.0762793
sll7003	plasmid stability protein	0.0493779	0.06749	-0.095543	-0.0774309
slr1672	glycerol kinase	0.0861069	0.0169646	-0.00850538	-0.0776477
slr1608	putative glucose dehydrogenase-B, periplasmic protein	0.145662	0.130988	-0.0634954	-0.078169
slr1331	periplasmic processing protease	-0.290196	-0.315554	-0.0537856	-0.079143
sll0373	gamma-glutamyl phosphate reductase	-0.20671	-0.214829	-0.0724216	-0.0805406
sll0891	malate dehydrogenase	0.13728	0.0658058	-0.00953831	-0.0810128
slr1453	sulfate transport system permease protein	0.337736	0.198116	0.0584769	-0.0811428
slr0624	UDP-N-acetylglucosamine 2-epimerase	-0.0834921	-0.127162	-0.0380627	-0.0817329
sll1653	2-phytyl-1,4-benzoquinone methyltransferase	0.106078	-0.0868491	0.110108	-0.0828184
sll1057	thioredoxin M	0.036176	-0.0772799	0.0303216	-0.0831344
slr1377	leader peptidase I (signal peptidase I)	0.0521623	-0.0431573	0.0120386	-0.0832811
sll0067	glutathione S-transferase	0.0358456	-0.0577513	0.0102396	-0.0833573
sll0271	N utilization substance protein B homolog	-0.133452	-0.391754	0.173646	-0.0846559
sll0222	putative purple acid phosphatase	-0.112212	-0.33691	0.139882	-0.0848166
slr1380	quinol oxidase subunit II	0.289487	0.0526832	0.151672	-0.0851318
sll1198	tRNA (guanine-N1)-methyltransferase	-0.0801527	-0.259536	0.0925684	-0.0868147
sll1893	cyclase	0.135989	0.151616	-0.103055	-0.0874286
sll0142	probable cation efflux system protein	0.31844	0.258986	-0.0281568	-0.0876104
slr0793	cation efflux system protein involved in nickel and cobalt tolerance	-0.0389742	-0.101513	-0.0262392	-0.0887778
slr0591	ribonucleoside-diphosphate reductase beta chain	-0.212877	-0.140054	-0.162057	-0.0892346
sll0092	putative transposase [ISY391c: 2997600 - 2998989]	0.126797	0.0556972	-0.0184865	-0.0895859
smr0005	photosystem I subunit XII	0.205739	0.155926	-0.0426952	-0.0925078
sll0541	acyl-lipid desaturase (delta 9)	-0.0360377	-0.237338	0.108536	-0.0927645
sll1641	glutamate decarboxylase	0.213479	0.0539605	0.0666013	-0.0929173
sll0902	ornithine carbamoyltransferase	-0.0437301	-0.0185335	-0.118307	-0.0931103
sll1470	3-isopropylmalate dehydratase large subunit	-0.0954672	-0.133651	-0.05544	-0.0936234
slr1031	tyrosyl tRNA synthetase	-0.117696	-0.230787	0.0185917	-0.0944998
slr1720	aspartyl-tRNA synthetase	-0.292218	-0.349071	-0.0376586	-0.094511
slr0774	protein-export membrane protein SecD	-0.425842	-0.393464	-0.126922	-0.0945444
slr1794	probable anion transporting ATPase	0.10067	-0.0613683	0.0669882	-0.0950501
ssr1736	50S ribosomal protein L32	-0.303131	-0.293548	-0.10512	-0.0955367
slr1508	probable glycosyltransferase	-0.0349956	-0.101298	-0.0334977	-0.0998002
sll0569	RecA gene product	-0.45334	-0.394717	-0.160875	-0.102251
slr1708	probable peptidase	-0.1562	0.00168574	-0.260317	-0.102431
sll1027	NADH-dependent glutamate synthase small subunit	-0.206851	-0.252178	-0.0571437	-0.102471
sll1841	pyruvate dehydrogenase dihydrolipoamide acetyltransferase component (E2)	-0.406583	-0.303504	-0.207052	-0.103973
sll0080	N-acetyl-gamma-glutamyl-phosphate reductase	0.223065	0.201319	-0.0822291	-0.103975
slr0191	amidase enhancer, periplasmic protein	-0.191403	-0.212386	-0.08429	-0.105272
sll0992	putative esterase	0.139513	0.0137468	0.0195564	-0.10621
sll0221	bacterioferritin comigratory protein	0.120705	0.00876883	0.00420834	-0.107728
sll0629	alternative photosystem I reaction center subunit X	-0.314662	-0.499274	0.0765058	-0.108106
slr1560	histidyl tRNA synthetase	-0.181345	-0.233038	-0.0593016	-0.110995
slr0534	probable transglycosylase	-0.0961887	0.066484	-0.274085	-0.111412
sll1566	glucosylglycerolphosphate synthase	0.0506462	0.0320457	-0.0945568	-0.113157
slr1291	NADH dehydrogenase subunit 4	0.553772	0.427559	0.0118982	-0.114315
slr2009	NADH dehydrogenase subunit 4	0.103618	-0.00441152	-0.00655155	-0.114581
sll0689	Na+/H+ antiporter	-0.116317	-0.0214808	-0.210417	-0.11558
slr2083	cytochrome c oxidase subunit III	0.159541	0.000677954	0.0411379	-0.117725
sll1732	NADH dehydrogenase subunit 5 (involved in low CO2-inducible, high affinity CO2 uptake)	0.118908	-0.0549319	0.0559139	-0.117926
slr1744	N-acetylmuramoyl-L-alanine amidase, periplasmic protein	0.00149682	-0.0895425	-0.0271381	-0.118177
slr5029	putative transposase [ISY391d(partial copy): 31333 - 32206]	0.0612577	0.0159038	-0.0751858	-0.12054
sll1080	ABC transport system substrate-binding protein	-0.0612986	-0.167067	-0.0150888	-0.120857
smr0011	50S ribosomal protein L34	-1.80049	-1.94231	0.0207497	-0.121068
slr0955	probable tRNA/rRNA methyltransferase	-0.291946	-0.354555	-0.0595455	-0.122155
sll0290	polyphosphate kinase	0.609243	0.495825	-0.00959229	-0.12301
sll0254	probable phytoene dehydrogenase Rieske iron-sulfur component	0.16162	-0.016809	0.0554046	-0.123024
sll1110	peptide chain release factor 1	-0.462136	-0.492661	-0.0931728	-0.123698
ssr1604	50S ribosomal protein L28	-0.472728	-0.122421	-0.474234	-0.123927
slr1867	anthranilate phosphoribosyltransferase	-0.0691599	-0.103143	-0.091936	-0.125919
slr6096	type I restriction-modification system, M subunit (fragment)	-0.00431749	-0.155947	0.0254592	-0.12617
sll0223	NADH dehydrogenase subunit 2	0.0429594	-0.063896	-0.0203256	-0.127181
slr1248	phosphate transport system permease protein PstC homolog	2.26827	1.92978	0.210583	-0.127904
sll1667	periplasmic protein, similar to mitochondrial outer membrane 72K protein	-0.00385814	-0.0893943	-0.0424081	-0.127944
slr0298	FraH protein homolog	0.333797	0.372729	-0.167324	-0.128392
sll1933	DnaJ protein, heat shock protein 40, molecular chaperone	-0.0293983	-0.0439226	-0.114711	-0.129235
slr1201	urea transport system permease protein	0.151412	-0.188622	0.210181	-0.129853
slr0599	serine/threonine kinase	0.10872	0.036959	-0.0590317	-0.130793
slr1198	antioxidant protein	-0.366095	-0.145825	-0.351394	-0.131124
slr0585	argininosuccinate synthetase	-0.173404	-0.366924	0.0622023	-0.131318
slr0985	dTDP-4-dehydrorhamnose 3,5-epimerase	0.474005	0.616154	-0.275975	-0.133826
slr1379	quinol oxidase subunit I	0.274071	0.0468975	0.0922271	-0.134946
slr0484	two-component sensor histidine kinase	-0.0395222	-0.118182	-0.0568907	-0.135551
sll0057	heat shock protein GrpE	-0.202369	-0.331571	-0.00643501	-0.135637
ssl3441	initiation factor IF-1	0.0594067	0.0865305	-0.163338	-0.136214
sll1398	photosystem II reaction center 13 kDa protein	-0.670757	-0.785928	-0.0223493	-0.13752
slr1705	aspartoacylase	-0.0845336	-0.0515741	-0.171229	-0.138269
sll0690	probable transcription regulator	0.0137614	-0.00259128	-0.122041	-0.138394
sll7002	putative transposase [ISY391e(partial copy): 166 - 1298]	0.145335	0.00733359	-0.000755896	-0.138758
slr1909	two-component response regulator NarL subfamily	0.000484562	0.0237771	-0.162718	-0.139426
sll0573	carbamate kinase	0.0266928	-0.0963861	-0.0175863	-0.140665
slr1779	pyridoxal phosphate biosynthetic protein PdxJ	-0.578508	-0.653103	-0.0660999	-0.140695
slr1683	putative transposase [ISY391b: 1970517 - 1970880, join 1972064 - 1973077]	0.158196	0.0124971	0.00483054	-0.140868
slr1325	GTP pyrophosphokinase	-0.444447	-0.372796	-0.213959	-0.142308
slr1322	putative modulator of DNA gyrase; TldD	-0.0227802	-0.0896596	-0.0768802	-0.14376
sll1521	flavoprotein	-0.112163	-0.154505	-0.101787	-0.144129
slr1795	peptide methionine sulfoxide reductase	0.193816	-0.0243674	0.0740178	-0.144166
sml0001	photosystem II reaction center PsbI protein	-0.0393993	0.0979999	-0.28295	-0.145551
sll1920	copper-transporting P-type ATPase PacS	0.0749447	0.0343691	-0.105849	-0.146425
ssr1176	putative transposase [ISY100v: 3095975 - 3096319, join 3097194 - 3097362, join 3098314 - 3098743]	-0.116621	-0.237767	-0.025443	-0.146589
slr1924	D-alanyl-D-alanine carboxypeptidase, periplasmic protein	-0.0106442	-0.068327	-0.090099	-0.147782
slr2053	putative hydrolase	0.0128226	-0.095415	-0.0397698	-0.148007
sll0336	acetyl-CoA carboxylase beta subunit	-0.220048	-0.349173	-0.0195325	-0.148657
slr1984	nucleic acid-binding protein, 30S ribosomal protein S1 homolog	-0.568208	-0.532002	-0.1856	-0.149393
slr1137	cytochrome c oxidase subunit I	0.248404	-0.017392	0.116234	-0.149563
slr0900	molybdopterin biosynthesis MoeA protein	0.141728	0.00900426	-0.0195066	-0.15223
slr1249	phosphate transport system permease protein PstA homolog	1.82403	1.50439	0.166744	-0.152894
slr1085	probable glycosyltransferase	0.191962	0.155141	-0.116104	-0.152926
slr0638	glycyl-tRNA synthetase alpha chain	0.06684	-0.128168	0.0416282	-0.15338
sll0522	NADH dehydrogenase subunit 4L	0.272384	0.0976437	0.0213397	-0.153401
slr1531	signal recognition particle protein	-0.252814	-0.230122	-0.176309	-0.153616
slr1454	sulfate transport system permease protein	0.364719	0.110304	0.100702	-0.153713
slr0077	cysteine desulfurase	0.0736444	0.0444356	-0.12458	-0.153789
slr1542	2-C-methyl-D-erythritol 2,4-cyclodiphosphate synthase	-0.0905166	-0.164852	-0.0796781	-0.154013
slr0739	geranylgeranyl pyrophosphate synthase	-0.185588	-0.303866	-0.0358875	-0.154165
sll0834	low affinity sulfate transporter	0.025204	-0.0519739	-0.0771936	-0.154372
sll1292	two-component response regulator CheY subfamily	1.09811	0.86608	0.0762948	-0.155731
slr0257	periplasmic carboxyl-terminal protease	0.0791121	0.110475	-0.188617	-0.157254
slr1772	probable hydrolase, periplasmic protein	0.0379723	-0.0906194	-0.0294959	-0.158088
sll1833	penicillin-binding protein	0.269586	0.217736	-0.106742	-0.158592
sll1180	toxin secretion ABC transporter ATP-binding protein	-0.00988055	-0.0977799	-0.0720898	-0.159989
slr0535	protease	0.0787424	0.121566	-0.203041	-0.160218
slr0963	ferredoxin-sulfite reductase	-0.342797	-0.318042	-0.185198	-0.160443
slr1115	probable methyltransferase	0.253868	0.09105	0.00107363	-0.161745
sll0657	phospho-N-acetylmuramoyl-pentapeptide-transferase	-0.0772806	-0.0547328	-0.184796	-0.162248
sll0616	preprotein translocase SecA subunit	-0.224506	-0.170782	-0.216326	-0.162602
slr0744	translation initiation factor IF-2	-0.405266	-0.493298	-0.076222	-0.164254
sll0368	uracil phosphoribosyltransferase	-0.0571618	-0.0596581	-0.161909	-0.164405
sll1734	protein involved in low CO2-inducible, high affinity CO2 uptake	0.182996	-0.0166528	0.033931	-0.165718
ssl2598	photosystem II PsbH protein	-0.0054663	0.0407933	-0.213525	-0.167265
slr0597	phosphoribosyl aminoimidazole carboxy formyl formyltransferase/inosinemonophosphate cyclohydrolase (PUR-H(J))	-0.250858	-0.284935	-0.133509	-0.167586
sll1767	30S ribosomal protein S6	-1.09051	-0.998167	-0.260094	-0.167747
slr1617	similar to UDP-glucose 4-epimerase	0.222492	0.272688	-0.218459	-0.168263
sll0026	NADH dehydrogenase subunit 5 (involved in constitutive, low affinity CO2 uptake)	-0.241409	-0.30473	-0.105883	-0.169205
sll1742	transcription antitermination protein NusG	-1.14103	-1.15474	-0.155643	-0.16935
slr1392	ferrous iron transport protein B	0.315542	0.051897	0.0937165	-0.169928
slr1165	sulfate adenylyltransferase	-0.552513	-0.583343	-0.139218	-0.170047
slr0007	probable sugar-phosphate nucleotidyltransferase	-0.114087	-0.2332	-0.0531446	-0.172258
slr0212	5-methyltetrahydrofolate--homocysteine methyltransferase	-0.0811849	-0.106561	-0.147491	-0.172867
sll1263	cation efflux system protein	0.0957175	-0.0417516	-0.0365651	-0.174034
sll0043	positive phototaxis protein, homologous to chemotaxis protein CheA, two-component hybrid histidine kinase	-0.0403709	-0.356973	0.139047	-0.177555
slr0426	GTP cyclohydrolase I	-0.231422	-0.297882	-0.111107	-0.177566
slr1139	thioredoxin	-0.209747	-0.199702	-0.189345	-0.1793
sll0226	photosystem I assembly related protein	-0.387117	-0.549736	-0.0167455	-0.179365
sll1101	30S ribosomal protein S10	-1.05552	-1.24741	0.0119442	-0.179951
slr1289	isocitrate dehydrogenase (NADP+)	-0.0305706	-0.156276	-0.0582023	-0.183908
slr1277	pilus assembly protein homologous to general secretion pathway protein D	0.0536173	0.142034	-0.273977	-0.18556
slr0033	glutamyl-tRNA(Gln) amidotransferase subunit C	-0.0970919	-0.215676	-0.0671427	-0.185727
sll0058	DnaK protein 1, heat shock protein 70, molecular chaperone	-0.0195129	-0.0376386	-0.168463	-0.186589
sll0887	putative modulator of DNA gyrase; PmbA homolog	0.0299533	-0.143663	-0.0133145	-0.186931
slr0369	RND multidrug efflux transporter	0.207429	-0.0185382	0.0383795	-0.187588
slr0877	glutamyl-tRNA(Gln) amidotransferase subunit A	-0.328418	-0.438949	-0.0783403	-0.188871
ssr2857	mercuric transport protein periplasmic component precursor	0.097907	-0.136138	0.0441268	-0.189918
sll0163	WD-repeat protein	0.0762458	-0.00420752	-0.109515	-0.189969
sll1750	urease alpha subunit	0.148062	-0.0242885	-0.0206709	-0.193022
sll0320	probable ribonuclease D	0.0080505	-0.12309	-0.0621756	-0.193317
ssr7040	probable cell growth regulatory protein	-0.149889	-0.289927	-0.0538122	-0.19385
sll0395	phosphoglycerate mutase	0.0355403	-0.047533	-0.111759	-0.194832
slr1176	glucose-1-phosphate adenylyltransferase	-0.260938	-0.31849	-0.137906	-0.195459
slr0982	probable polysaccharide ABC transporter ATP binding subunit	0.384895	0.324008	-0.136272	-0.197159
slr1090	GTP-binding protein	0.131944	-0.0183022	-0.0478021	-0.198048
sml0005	photosystem II PsbK protein	-0.121414	-0.010412	-0.31142	-0.200418
sll1981	acetolactate synthase	0.247377	0.187342	-0.141243	-0.201277
slr2102	cell division protein FtsY	-0.116765	-0.261992	-0.0566676	-0.201895
slr1963	water-soluble carotenoid protein	0.348852	0.387011	-0.240231	-0.202072
slr1615	perosamine synthetase	0.398327	0.300645	-0.104965	-0.202647
sll1679	periplasmic protease HhoA	0.062439	-0.224379	0.0828475	-0.203971
slr0370	succinate-semialdehyde dehydrogenase (NADP+)	0.167324	0.0514102	-0.0889661	-0.20488
sll1988	33 kDa chaperonin	0.0617666	-0.184049	0.0405606	-0.205255
sll0533	trigger factor	-0.686129	-0.909783	0.0172463	-0.206408
sll2005	DNA gyrase B subunit [Contains: Ssp gyrB intein]	-0.378935	-0.414753	-0.171731	-0.207549
sll0757	amidophosphoribosyltransferase	-0.684648	-0.722552	-0.17361	-0.211515
slr0032	probable branched-chain amino acid aminotransferase	-0.130393	-0.298551	-0.0450827	-0.213241
slr1106	prohibitin	-0.252269	-0.24875	-0.217605	-0.214086
slr0331	NADH dehydrogenase subunit 4 (involved in photosystem-1 cyclic electron flow)	0.202263	0.0190481	-0.0311553	-0.21437
sll2012	group2 RNA polymerase sigma factor SigD	0.158648	-0.321792	0.265715	-0.214725
sll1394	peptide methionine sulfoxide reductase	0.0283577	-0.0244866	-0.162831	-0.215675
slr1665	diaminopimelate epimerase	-0.0878941	-0.249646	-0.054412	-0.216164
slr0983	glucose-1-phosphate cytidylyltransferase	0.296719	0.177837	-0.097339	-0.216221
sll1377	probable glycosyltransferase	-0.181914	-0.238559	-0.160309	-0.216954
slr1022	N-acetylornithine aminotransferase	-0.0166932	-0.181212	-0.0530001	-0.217519
sll1559	soluble hydrogenase 42 kD subunit	-0.834424	-0.739031	-0.313726	-0.218332
sll0945	glycogen synthase	-0.252639	-0.357755	-0.114682	-0.219799
slr1540	mRNA-binding protein	-0.188262	-0.218732	-0.189532	-0.220001
sll0648	probable glycosyltransferase	0.0956922	-0.156618	0.0295362	-0.222774
slr1908	probable porin; major outer membrane protein	0.726173	0.464201	0.0378394	-0.224133
sll1283	similar to stage II sporulation protein D	-0.263535	-0.130872	-0.357342	-0.224679
slr1228	peptide-chain-release factor 3	-0.275759	-0.363706	-0.137732	-0.225679
slr0984	CDP-glucose 4,6-dehydratase	0.37914	0.282496	-0.132877	-0.22952
sll0684	phosphate transport ATP-binding protein PstB homolog	1.35672	0.588051	0.538571	-0.2301
slr2123	similar to D-3-phosphoglycerate dehydrogenase	0.155504	-0.0408655	-0.0338947	-0.230264
sll0144	uridine monophosphate kinase	-0.317898	-0.497709	-0.0518164	-0.231628
sll1633	cell division protein FtsZ	-0.0563585	-0.313103	0.0245191	-0.232226
slr0659	oligopeptidase A	-0.114276	-0.188478	-0.158179	-0.232381
slr0942	alcohol dehydrogenase [NADP+]	0.088698	-0.0303371	-0.114319	-0.233355
sll0408	peptidyl-prolyl cis-trans isomerase	-0.277463	-0.198258	-0.313573	-0.234367
slr0474	two-component response regulator CheY subfamily, regulator for phytochrome 1 (Cph1)	0.0788173	-0.152857	-0.00340874	-0.235083
slr0839	ferrochelatase	-0.161868	-0.233306	-0.163894	-0.235332
sll0042	methyl-accepting chemotaxis protein for positive phototaxis	-0.0555464	-0.363715	0.0688119	-0.239357
slr0549	aspartate beta-semialdehyde dehydrogenese	-0.136592	-0.613497	0.237143	-0.239763
slr1105	GTP-binding protein TypA/BipA homolog	-0.231675	-0.209393	-0.262814	-0.240532
slr1761	FKBP-type peptidyl-prolyl cis-trans isomerase, periplasmic protein	0.023693	-0.0422013	-0.175387	-0.241281
sll1479	6-phosphogluconolactonase	0.256502	0.0467482	-0.0320705	-0.241824
slr0678	biopolymer transport ExbD like protein	0.148434	-0.131098	0.034959	-0.244572
slr1250	phosphate transport ATP-binding protein PstB homolog	1.05676	0.758676	0.0528226	-0.245258
ssl3335	preprotein translocase SecE subunit	-0.458995	-0.519554	-0.185713	-0.246271
sll0480	probable aminotransferase	-0.471055	-0.483781	-0.236475	-0.249201
slr2033	membrane-associated rubredoxin, essential for photosystem I assembly	-0.0397101	-0.248514	-0.0409398	-0.249744
slr1350	acyl-lipid desaturase (delta 12)	-0.545942	-0.525787	-0.271492	-0.251337
slr0943	fructose-bisphosphate aldolase, class I	0.0775532	0.0327212	-0.206902	-0.251734
sll1499	ferredoxin-dependent glutamate synthase	-0.027338	-0.0728587	-0.208367	-0.253888
slr1369	phosphatidate cytidylyltransferase	-0.467138	-0.714059	-0.00798636	-0.254908
slr1641	ClpB protein	0.0296297	-0.585117	0.35817	-0.256576
slr1077	probable glycosyltransferase	0.235162	0.142082	-0.164235	-0.257315
sll1910	protein conferring resistance to acetazolamide Zam	-0.285333	-0.569715	0.0258241	-0.258558
slr0681	probable sodium/calcium exchanger protein	0.0857979	-0.0673007	-0.106382	-0.259481
sll0927	S-adenosylmethionine synthetase	-0.402192	-0.316002	-0.345935	-0.259745
sll1878	iron(III)-transport ATP-binding protein	0.438616	0.082108	0.0926785	-0.263829
ssr1600	similar to anti-sigma f factor antagonist	-0.352691	-0.194909	-0.422526	-0.264744
sll1639	urease accessory protein D	-0.131811	-0.467851	0.0709109	-0.265129
sll1491	periplasmic WD-repeat protein	0.215555	-0.0615617	0.0115084	-0.265608
sll0064	periplasmic protein, putative polar amino acid transport system substrate-binding protein	0.348304	0.130821	-0.048971	-0.266455
sll1213	GDP-fucose synthetase	-0.0657473	-0.209486	-0.123092	-0.266831
slr0417	DNA gyrase subunit A	-0.167304	-0.281998	-0.152462	-0.267156
slr1200	urea transport system permease protein	0.0898919	-0.453452	0.273771	-0.269573
slr0776	UDP-3-o-[3-hydroxymyristoyl] glucosamine n-acyltransferase	-0.083086	-0.139431	-0.213697	-0.270042
slr1945	2,3-bisphosphoglycerate-independent phosphoglycerate mutase	-0.195837	-0.335727	-0.136276	-0.276166
slr0067	MRP protein homolog	-0.118891	-0.253034	-0.14239	-0.276533
sll1626	LexA repressor	-0.31104	-0.0656357	-0.523853	-0.278449
slr1793	transaldolase	0.302755	-0.101382	0.125446	-0.278691
ssl1784	30S ribosomal protein S15	-0.582975	-0.860483	-0.00121721	-0.278726
slr2136	GcpE protein homolog	-0.292573	-0.387799	-0.184921	-0.280147
sll0681	phosphate transport system permease protein PstC homolog	1.54978	0.410078	0.859259	-0.280438
slr1096	dihydrolipoamide dehydrogenase	-0.536397	-0.499985	-0.318383	-0.281971
slr1452	sulfate transport system substrate-binding protein	0.470367	0.129695	0.054176	-0.286496
slr0163	a part of pilC, pilin biogenesis protein, required for twitching motility	0.0792019	-0.0104796	-0.197382	-0.287064
sll1112	3-dehydroquinate dehydratase	0.483448	0.188754	0.00724669	-0.287447
sll0755	thioredoxin peroxidase	0.0782259	-0.162571	-0.0482896	-0.289087
slr1512	sodium-dependent bicarbonate transporter	0.383832	0.0301785	0.0643172	-0.289337
sll1294	methyl-accepting chemotaxis protein	0.939926	0.804014	-0.153851	-0.289763
slr0844	NADH dehydrogenase subunit 5	0.143991	-0.0417305	-0.104494	-0.290215
sll1363	ketol-acid reductoisomerase	-1.12783	-0.805898	-0.615471	-0.293542
sll1743	50S ribosomal protein L11	-1.85542	-1.85495	-0.296267	-0.295801
sll1330	two-component system response regulator OmpR subfamily	0.468553	0.0685892	0.103586	-0.296379
ssr2227	putative transposase	0.325629	0.0403932	-0.0139489	-0.299185
sll1502	NADH-dependent glutamate synthase large subunit	-0.119253	-0.337111	-0.0827005	-0.300558
sll1437	putative transposase [ISY100q: 1901359 - 1902304]	-0.0362315	-0.0969131	-0.24179	-0.302471
sll0173	virginiamycin B hydrolase, periplasmic protein	-0.0121087	-0.201672	-0.113216	-0.302779
slr1678	50S ribosomal protein L21	-0.89147	-0.825363	-0.370565	-0.304458
sll0990	glutathione-dependent formaldehyde dehydrogenase	0.226353	-0.0106191	-0.0685269	-0.305499
sll1418	photosystem II oxygen-evolving complex 23K protein PsbP homolog	-0.231719	-0.314396	-0.222857	-0.305534
sll0401	citrate synthase	0.126203	-0.0615602	-0.118007	-0.30577
slr0665	aconitate hydratase	0.0498801	-0.125989	-0.130191	-0.30606
ssl1426	50S ribosomal protein L35	-0.997958	-1.06648	-0.237619	-0.306144
slr1857	isoamylase	0.475473	0.11294	0.0556824	-0.306851
slr0899	cyanate lyase	0.344583	0.0143073	0.0186092	-0.311666
slr1129	ribonuclease E	-0.17439	-0.706027	0.217371	-0.314266
slr1564	group 3 RNA polymerase sigma factor	0.260249	0.244203	-0.298927	-0.314973
sll0450	cytochrome b subunit of nitric oxide reductase	0.027737	-0.391772	0.104493	-0.315016
slr0288	glutamate--ammonia ligase	0.149209	-0.0922764	-0.0757491	-0.317234
slr0823	photosystem I assembly related protein	-0.32235	-0.32859	-0.31117	-0.317411
slr0743	similar to N utilization substance protein	-0.773315	-0.97105	-0.12195	-0.319686
slr0075	ABC transporter ATP-binding protein	0.420661	0.144799	-0.0451718	-0.321034
slr0233	thioredoxin M	0.305611	0.286548	-0.303496	-0.322558
sll1945	1-deoxyxylulose-5-phosphate synthase	-0.32583	-0.327619	-0.322283	-0.324073
slr1610	putative C-3 methyl transferase	0.460849	0.405247	-0.269403	-0.325005
slr1434	pyridine nucleotide transhydrogenase beta subunit	-0.26323	-0.775251	0.1817	-0.330321
slr2097	cyanoglobin	0.0757172	-0.113287	-0.144455	-0.333459
sll1980	thiol:disulfide interchange protein TrxA	-0.0482682	-0.320211	-0.0617308	-0.333674
slr0752	enolase	-0.270769	-0.366681	-0.242058	-0.33797
smr0006	cytochrome b559 b subunit	-0.0261614	-0.0979282	-0.266481	-0.338248
slr1751	periplasmic carboxyl-terminal protease	0.198187	0.137073	-0.278513	-0.339626
sll1260	30S ribosomal protein S2	-1.88309	-1.72652	-0.496299	-0.339733
slr0008	carboxyl-terminal processing protease	-0.216479	-0.357861	-0.198924	-0.340306
slr0261	NADH dehydrogenase subunit 7	-0.347496	-0.526865	-0.16107	-0.340439
slr1280	NADH dehydrogenase subunit NdhK	-0.152124	-0.49382	-0.00462805	-0.346324
slr1645	photosystem II 11 kD protein	-0.474159	-0.402767	-0.419144	-0.347752
sll1513	c-type cytochrome synthesis protein	0.0373517	-0.0295977	-0.281778	-0.348727
slr1311	photosystem II D1 protein	0.540574	0.610282	-0.426352	-0.356644
slr0452	dihydroxyacid dehydratase	-0.273289	-0.454001	-0.176398	-0.35711
sll1393	glycogen (starch) synthase	0.179749	-0.0363874	-0.142053	-0.35819
sll0519	NADH dehydrogenase subunit 1	-0.0744623	-0.308873	-0.124295	-0.358706
slr0898	ferredoxin--nitrite reductase	0.606301	-0.00173026	0.246995	-0.361036
slr1469	protein subunit of ribonuclease P (RNase P)	-1.22002	-1.35242	-0.231355	-0.363755
sll1305	probable hydrolase	0.339617	-0.120573	0.095162	-0.365028
sll1096	30S ribosomal protein S12	-1.2602	-1.68088	0.0548105	-0.365874
sll1815	adenylate kinase	-0.823545	-0.93329	-0.256519	-0.366265
sll0767	50S ribosomal protein L20	-1.40995	-1.45859	-0.319212	-0.367845
sll0039	positive phototaxis protein, two-component response regulator CheY subfamily	0.0360975	-0.240093	-0.0960634	-0.372253
sll0504	diaminopimelate decarboxylase	-0.249387	-0.326542	-0.29552	-0.372675
slr0099	putative transposase [ISY352f(partial copy): 2968019 - 2969383]	0.211205	-0.0618869	-0.100419	-0.373511
slr1281	NADH dehydrogenase subunit I	-0.041584	-0.312513	-0.110784	-0.381713
slr0977	ABC transporter, permease component	0.438515	0.268246	-0.213504	-0.383774
slr0536	uroporphyrinogen decarboxylase	-0.429572	-0.833094	0.0191592	-0.384363
sll1356	glycogen phosphorylase	0.373268	0.118166	-0.130284	-0.385385
slr1072	GDP-D-mannose dehydratase	0.313876	0.170848	-0.243245	-0.386273
slr0193	RNA-binding protein	0.0878698	0.0412457	-0.345091	-0.391716
sll0329	6-phosphogluconate dehydrogenase	0.474988	0.0461252	0.0345834	-0.39428
smr0007	photosystem II PsbL protein	-0.00369611	-0.118203	-0.280485	-0.394991
slr2113	putative transposase [ISY100o: 1626093 - 1627038]	0.0996094	-0.365733	0.069729	-0.395613
sll1655	similar to biotin [acetyl-CoA-carboxylase] ligase	-0.363721	-0.622345	-0.137451	-0.396075
sll0830	elongation factor EF-G	0.138864	-0.201525	-0.0574082	-0.397797
ssr0482	30S ribosomal protein S16	-0.782067	-1.04559	-0.1377	-0.401221
sll0726	phosphoglucomutase	0.138964	-0.116572	-0.147067	-0.402604
sll1196	phosphofructokinase	-0.445477	-0.960061	0.111568	-0.403016
sll1334	two-component sensor histidine kinase	0.181285	0.119621	-0.345387	-0.407052
sll1799	50S ribosomal protein L3	-2.43863	-2.37055	-0.478838	-0.410759
sll1032	carbon dioxide concentrating mechanism protein CcmN, putative carboxysome assembly protein	-0.0264657	-0.254572	-0.183518	-0.411625
sll1800	50S ribosomal protein L4	-2.27049	-2.3038	-0.378528	-0.41184
sll0227	peptidyl-prolyl cis-trans isomerase B, periplasmic protein	-0.125674	-0.382828	-0.155526	-0.41268
slr0074	ABC transporter subunit	0.68125	0.296716	-0.0303434	-0.414877
slr1078	similar to UDP-glucose 4-epimerase	0.452611	0.150327	-0.112993	-0.415278
sll0928	allophycocyanin-B	-0.0971266	0.0241246	-0.536663	-0.415412
slr1853	carboxymuconolactone decarboxylase	0.474524	-0.0241978	0.0772542	-0.421468
slr0460	putative transposase [ISY352g: 3511668 - 3512290, join 3513238 - 3514051]	0.320806	0.048847	-0.150302	-0.422261
sll1688	threonine synthase	0.00890428	-0.478059	0.0626076	-0.424356
sll1809	30S ribosomal protein S8	-1.53944	-1.64083	-0.328895	-0.430287
slr2075	10kD chaperonin	-0.0256755	0.346408	-0.802649	-0.430566
sll1043	polyribonucleotide nucleotidyltransferase	-0.954233	-1.23409	-0.156754	-0.436613
slr0738	anthranilate synthetase alpha-subunit	-0.238477	-0.578179	-0.0977199	-0.437422
slr0017	UDP-N-acetylglucosamine 1-carboxyvinyltransferase	0.552638	0.246724	-0.133491	-0.439405
sml0006	50S ribosomal protein L36	-1.00578	-0.943051	-0.506175	-0.443446
sll1867	photosystem II D1 protein	0.568161	0.592863	-0.473359	-0.448658
sll1069	3-oxoacyl-[acyl-carrier-protein] synthase II	-0.662244	-1.02552	-0.0973503	-0.460626
slr1890	bacterioferritin	-0.229625	-0.266771	-0.426663	-0.46381
slr0473	cyanobacterial phytochrome 1, two-component sensor histidine kinase	0.639967	0.0750138	0.0991044	-0.465848
ssr2061	glutaredoxin	0.0115386	-0.0329812	-0.421644	-0.466164
slr1522	putative transposase [ISY352d: 1614422 - 1615835]	0.306994	-0.0446744	-0.115748	-0.467416
sll0807	pentose-5-phosphate-3-epimerase	-0.276482	-0.336657	-0.420947	-0.481122
sll0550	flavoprotein	0.0348985	-0.0729514	-0.37556	-0.48341
sll1341	bacterioferritin	0.062599	-0.206929	-0.216125	-0.485654
slr1808	transfer RNA-Gln reductase	-0.296432	-0.647097	-0.13598	-0.486645
sll1786	putative deoxyribonuclease, tatD homolog	-0.559437	-0.968622	-0.0786418	-0.487827
sll1994	porphobilinogen synthase (5-aminolevulinate dehydratase)	-0.0222404	-0.324912	-0.186336	-0.489008
slr0926	4-hydroxybenzoate-octaprenyl transferase	0.421942	-0.0490148	-0.0194944	-0.490451
sll1984	putative transposase [ISY100n: 1553903 - 1554848]	-0.335203	-0.207687	-0.621241	-0.493725
slr0925	single-stranded DNA-binding protein	0.280842	0.203828	-0.417498	-0.494511
sll0145	ribosome releasing factor	-0.339006	-0.58356	-0.257513	-0.502066
sll0521	NADH dehydrogenase subunit 6	0.133974	-0.110951	-0.257224	-0.502149
sll0430	HtpG, heat shock protein 90, molecular chaperone	0.345357	0.0815252	-0.239083	-0.502915
sll0682	phosphate transport system permease protein PstA homolog	1.52889	0.426453	0.597378	-0.505062
smr0008	photosystem II PsbJ protein	0.0386081	-0.286328	-0.181726	-0.506662
slr1274	probable fimbrial assembly protein PilM, required for motility	0.303548	0.113079	-0.318681	-0.509149
sll1194	photosystem II 12 kDa extrinsic protein	0.269294	0.213847	-0.459111	-0.514557
sll1820	tRNA pseudouridine synthase 1	-1.02144	-1.37796	-0.168642	-0.52516
sll0667	putative transposase [ISY352e: 2921301 - 2921595, join 3108631 - 3109754]	0.329904	-0.0673377	-0.1296	-0.526841
slr1356	30S ribosomal protein S1	-1.05667	-1.36467	-0.224574	-0.532573
sll1982	putative transposase [ISY352c: 1553414 - 1553903, join 1554854 - 1555790]	0.333027	0.0247523	-0.22514	-0.533415
slr0301	phosphoenolpyruvate synthase	0.34807	-0.149923	-0.0355955	-0.533588
sll0542	acetyl-coenzyme A synthetase	-0.246425	-0.643529	-0.138617	-0.535721
sll0041	phytochrome-like photoreceptor protein for positive phototaxis; homologous to methyl-accepting chemotaxis protein	-0.0345731	-0.549742	-0.0209479	-0.536117
sll1463	cell division protein FtsH	-0.220155	-0.525075	-0.231365	-0.536285
slr1265	RNA polymerase gamma-subunit	-0.87122	-1.13856	-0.272081	-0.539418
sll0020	ATP-dependent Clp protease ATPase subunit	0.197538	-0.0807713	-0.261879	-0.540189
sll0520	NADH dehydrogenase subunit NdhI	0.0892812	-0.195662	-0.263161	-0.548104
slr0186	2-isopropylmalate synthase	-0.0456359	-0.321381	-0.278256	-0.554001
sll1746	50S ribosomal protein L12	-2.29062	-2.40896	-0.437917	-0.556267
sll0683	phosphate transport ATP-binding protein PstB homolog	1.28764	0.296825	0.430467	-0.560352
sll1282	riboflavin synthase beta subunit	-0.17575	-0.800466	0.0578209	-0.566896
slr1055	magnesium protoporphyrin IX chelatase subunit H	-0.0167454	-0.415513	-0.169744	-0.568511
slr1272	probable porin; major outer membrane protein	0.368691	0.167585	-0.369274	-0.57038
sll0617	plasma membrane protein essential for thylakoid formation	0.118071	0.0171323	-0.471511	-0.57245
sll0200	putative transposase [ISY100s: 2524547 - 2525492]	-0.134626	-0.335989	-0.375528	-0.576891
slr0063	pilus biogenesis protein homologous to general secretion pathway protein E	0.201265	-0.0565966	-0.325829	-0.58369
slr2034	putative homolog of plant HCF136, which is essential for stability or assembly of photosystem II	-0.18966	-0.514631	-0.26067	-0.585641
sll1814	preprotein translocase SecY subunit	-0.847798	-1.20032	-0.238868	-0.591393
sll8043	putative transposase [ISY100y: 38542 - 39487]	0.105357	-0.247682	-0.238678	-0.591718
sll1525	phosphoribulokinase	-0.72801	-0.925794	-0.395115	-0.592899
slr0162	a part of pilC, pilin biogenesis protein, required for twitching motility	0.152138	-0.163093	-0.278145	-0.593375
slr0164	ATP-dependent Clp protease proteolytic subunit	0.0347751	-0.377783	-0.185412	-0.59797
sll0934	carboxysome formation protein CcmA	-0.0885439	-0.577011	-0.111156	-0.599623
slr0750	light-independent protochlorophyllide reductase subunit ChlN	-0.657039	-0.674452	-0.584953	-0.602366
sll1185	coproporphyrinogen III oxidase, aerobic (oxygen-dependent)	-0.631065	-1.12191	-0.11355	-0.604391
slr0710	glutamate dehydrogenase (NADP+)	-0.146594	-0.579295	-0.189424	-0.622125
ssr0817	putative transposase [ISY352g: 3511668 - 3512290, join 3513238 - 3514051]	0.363514	-0.136047	-0.122993	-0.622554
slr1929	type 4 pilin-like protein	0.253891	-0.0503732	-0.322811	-0.627075
sll1097	30S ribosomal protein S7	-1.55262	-2.13098	-0.0519604	-0.630317
slr2088	acetohydroxy acid synthase	-0.0103546	-0.423304	-0.218824	-0.631773
ssl2233	30S ribosomal protein S20	-0.720907	-1.01544	-0.339049	-0.633581
slr0506	light-dependent NADPH-protochlorophyllide oxidoreductase	-0.212462	-0.666971	-0.194947	-0.649455
slr1841	probable porin; major outer membrane protein	-0.070493	-0.160552	-0.562183	-0.652242
sll0431	putative transposase [ISY100h: 3512289 - 3513235]	0.0783699	-0.329226	-0.24706	-0.654656
sll1099	elongation factor Tu	-0.959184	-1.34181	-0.276059	-0.658684
sll0662	4Fe-4S type iron-sulfur protein	0.430764	-0.0393772	-0.197275	-0.667416
sll1808	50S ribosomal protein L5	-1.79469	-2.30808	-0.154886	-0.668273
slr0447	periplasmic protein, ABC-type urea transport system substrate-binding protein	-1.76423	-1.57725	-0.859714	-0.672728
ssl2250	bacterioferritin-associated ferredoxin	1.44519	0.929538	-0.159779	-0.675432
sll1181	similar to hemolysin secretion protein	0.121689	-0.181245	-0.372693	-0.675627
slr1020	sulfolipid biosynthesis protein SqdB	-0.393436	-0.994867	-0.0769987	-0.67843
ssl3445	50S ribosomal protein L31	-1.01054	-1.5175	-0.174245	-0.681205
sll1811	50S ribosomal protein L18	-1.45474	-1.85756	-0.288492	-0.691315
sll1817	30S ribosomal protein S11	-0.980854	-1.58219	-0.0904233	-0.691764
slr0083	RNA helicase Light	0.372562	-0.333155	0.00487884	-0.700838
ssl2084	acyl carrier protein	-0.782745	-1.26814	-0.221064	-0.706457
sll1745	50S ribosomal protein L10	-2.51128	-2.92078	-0.299838	-0.709339
slr1604	cell division protein FtsH	0.342129	-0.25005	-0.118995	-0.711174
slr1856	phosphoprotein substrate of icfG gene cluster	0.764206	-0.0336377	0.0784982	-0.719345
slr0161	twitching motility protein PilT	0.301164	-0.0193915	-0.406154	-0.72671
slr0230	putative transposase [ISY100f: 2534034 - 2534980]	-0.0898756	-0.354893	-0.463882	-0.7289
sll1091	geranylgeranyl hydrogenase	-0.742829	-1.22279	-0.258303	-0.738264
sll1987	catalase peroxidase	0.18333	-0.276645	-0.280398	-0.740374
ssl2615	ATP synthase C chain of CF(0)	-0.223977	-1.16232	0.197669	-0.740678
sll0427	photosystem II manganese-stabilizing polypeptide	-0.065506	-0.465168	-0.342295	-0.741957
slr2112	putative transposase [ISY100o: 1626093 - 1627038]	-0.0722803	-0.291213	-0.524589	-0.743523
sll1342	NAD(P)-dependent glyceraldehyde-3-phosphate dehydrogenase	-0.593316	-0.861024	-0.486289	-0.753998
slr2057	water channel protein	0.646452	-0.0179787	-0.0948784	-0.75931
sll1801	50S ribosomal protein L23	-2.33667	-2.55815	-0.546139	-0.767615
sll0416	60 kDa chaperonin 2, GroEL2, molecular chaperone	-0.490925	-0.313597	-0.950615	-0.773287
slr1146	NA	-0.029312	-0.183938	-0.626666	-0.781292
sll1322	ATP synthase A chain of CF(0)	-0.241916	-0.998101	-0.0304579	-0.786643
slr1357	putative transposase [ISY100c: 1098251 - 1099197]	-0.111034	-0.422109	-0.487195	-0.79827
ssr3451	cytochrome b559 alpha subunit	0.10342	-0.444845	-0.25966	-0.807926
ssr2595	high light-inducible polypeptide HliB, CAB/ELIP/HLIP superfamily	0.909773	-0.0915293	0.193077	-0.808225
slr1459	phycobilisome core component	-0.0917722	-0.571715	-0.332969	-0.812912
slr0118	thiamine biosynthesis protein ThiC	0.274558	-0.154154	-0.390832	-0.819544
sll1184	heme oxygenase	-0.394712	-0.741076	-0.474287	-0.820651
sll1810	50S ribosomal protein L6	-1.89118	-2.43744	-0.275524	-0.821791
sll1813	50S ribosomal protein L15	-1.79149	-2.27551	-0.342074	-0.826095
slr1643	ferredoxin-NADP oxidoreductase	-0.627826	-0.944845	-0.511924	-0.828943
sll1819	50S ribosomal protein L17	-1.4077	-1.97023	-0.272194	-0.834731
slr0772	light-independent protochlorophyllide reductase subunit ChlB	-0.191533	-0.754202	-0.278207	-0.840876
ssl3436	50S ribosomal protein L29	-1.85032	-2.41281	-0.280566	-0.843053
slr1936	putative transposase [ISY100r: 2235489 - 2236434]	-0.0943557	-0.516337	-0.426385	-0.848366
sll1234	adenosylhomocysteinase	-0.0575422	-0.298104	-0.618873	-0.859435
sll1436	putative transposase [ISY100q: 1901359 - 1902304]	-0.0272364	-0.508179	-0.392942	-0.873884
sll1533	twitching mobility protein	-0.0183144	-0.737171	-0.157899	-0.876755
sll1450	nitrate/nitrite transport system substrate-binding protein	0.755778	0.0302393	-0.153259	-0.878798
sll1802	50S ribosomal protein L2	-2.25271	-2.84861	-0.286563	-0.882462
sll0650	putative transposase [ISY100j: 421739 - 422684]	-0.0249814	-0.384283	-0.535651	-0.894953
slr0856	putative transposase [ISY100l: 1346125 - 1347070]	-0.114502	-0.3055	-0.704784	-0.895783
sml0008	photosystem I subunit IX	0.142688	-0.488578	-0.268174	-0.89944
sll0654	alkaline phosphatase	2.94756	1.44695	0.597071	-0.903538
sll1327	ATP synthase gamma chain	-0.41472	-1.01692	-0.313222	-0.915426
sll1805	50S ribosomal protein L16	-1.97943	-2.63282	-0.265544	-0.918927
sll1816	30S ribosomal protein S13	-1.35171	-2.0403	-0.230846	-0.919436
sll1931	serine hydroxymethyltransferase	-0.261161	-0.718438	-0.4719	-0.929178
slr1463	elongation factor EF-G	-0.393575	-0.894268	-0.430539	-0.931231
slr1330	ATP synthase epsilon chain of CF(1)	-0.560619	-1.04338	-0.454577	-0.937334
sll1789	RNA polymerase beta prime subunit	-0.784807	-1.34467	-0.394311	-0.954174
sll1818	RNA polymerase alpha subunit	-1.56367	-2.23958	-0.294784	-0.970694
slr0993	putative peptidase	0.4116	-0.0265188	-0.534484	-0.972604
sll1028	carbon dioxide concentrating mechanism protein CcmK	-0.263145	-0.736734	-0.507694	-0.981283
sll1453	nitrate/nitrite transport system ATP-binding protein	0.575969	0.208593	-0.625626	-0.993002
slr0165	ATP-dependent Clp protease proteolytic subunit	0.0337729	-0.771303	-0.190206	-0.995281
slr0653	principal RNA polymerase sigma factor SigA	-0.0842642	-0.613895	-0.471316	-1.00095
ssl3432	30S ribosomal protein S19	-1.96292	-2.61756	-0.349215	-1.00386
sll0947	light repressed protein A homolog	-0.254731	-0.993492	-0.274717	-1.01348
ssr0390	photosystem I reaction center subunit X	0.105295	-0.505464	-0.415065	-1.02582
sll1070	transketolase	-0.357928	-1.00835	-0.378211	-1.02863
sll1796	cytochrome c553	1.17748	0.281577	-0.150692	-1.0466
sll1451	nitrate/nitrite transport system permease protein	1.02662	0.0508664	-0.0722869	-1.04804
sll1822	30S ribosomal protein S9	-1.00943	-1.5703	-0.49306	-1.05392
slr2076	60kD chaperonin	-0.028236	-0.15221	-0.931292	-1.05527
sll1787	RNA polymerase beta subunit	-0.60839	-1.35004	-0.325966	-1.06761
sll1821	50S ribosomal protein L13	-0.968371	-1.5844	-0.460672	-1.0767
sll1452	nitrate/nitrite transport system ATP-binding protein	0.853794	0.118259	-0.348437	-1.08397
sll1804	30S ribosomal protein S3	-2.31259	-3.10041	-0.301363	-1.08918
slr0150	ferredoxin, petF-like protein	-0.388745	-1.78357	0.304569	-1.09026
slr2094	fructose-1,6-/sedoheptulose-1,7-bisphosphatase	-0.686469	-1.33656	-0.447468	-1.09756
sll0258	cytochrome c550	0.0520176	-0.750729	-0.299785	-1.10253
slr0228	cell division protein FtsH	0.329217	-0.54225	-0.236174	-1.10764
slr0513	iron transport system substrate-binding protein, periplasmic protein	1.0883	-0.0191062	-0.000838827	-1.10825
sll1806	50S ribosomal protein L14	-2.15155	-2.99143	-0.275738	-1.11562
ssl0563	photosystem I subunit VII	0.440521	-0.304762	-0.375926	-1.12121
slr0927	photosystem II reaction center D2 protein	0.713867	0.175342	-0.58436	-1.12289
sll1812	30S ribosomal protein S5	-1.9526	-2.89577	-0.197525	-1.1407
slr1928	type 4 pilin-like protein	0.283087	-0.0953467	-0.792384	-1.17082
slr0394	phosphoglycerate kinase	0.261605	-0.274552	-0.640774	-1.17693
slr1295	iron transport system substrate-binding protein	0.700354	-0.164132	-0.318085	-1.18257
slr0737	photosystem I subunit II	0.0907901	-0.386865	-0.722384	-1.20004
sll1807	50S ribosomal protein L24	-2.15854	-3.0615	-0.299432	-1.20238
sll1030	carbon dioxide concentrating mechanism protein CcmL, putative carboxysome assembly protein	-0.115543	-1.17057	-0.152005	-1.20703
sll1325	ATP synthase delta chain of CF(1)	-0.349663	-1.23981	-0.318433	-1.20858
slr1329	ATP synthase beta subunit	-0.554781	-1.43794	-0.342731	-1.22589
sll1031	carbon dioxide concentrating mechanism protein CcmM, putative carboxysome structural protein	-0.0750937	-0.942642	-0.359581	-1.22713
slr0343	cytochrome b6-f complex subunit 4	0.430241	-0.441818	-0.370817	-1.24288
ssl3437	30S ribosomal protein S17	-1.94808	-2.8074	-0.384421	-1.24374
sll0108	ammonium/methylammonium permease	-0.0319979	-1.11535	-0.205128	-1.28848
sll1324	ATP synthase B chain (subunit I) of CF(0)	-0.314955	-1.6187	-0.00585132	-1.3096
sll1471	phycobilisome rod-core linker polypeptide	-0.22729	-1.14915	-0.396826	-1.31869
slr0749	light-independent protochlorophyllide reductase iron protein subunit ChlL	0.113385	-0.854054	-0.374024	-1.34146
smr0004	photosystem I subunit VIII	0.359064	-0.659633	-0.374525	-1.39322
slr0012	ribulose bisphosphate carboxylase small subunit	-0.208147	-1.08926	-0.514808	-1.39592
sll0849	photosystem II reaction center D2 protein	0.393268	-0.905571	-0.110823	-1.40966
slr1655	photosystem I subunit XI	0.214673	-0.929498	-0.269412	-1.41358
sll1317	apocytochrome f, component of cytochrome b6/f complex	-0.0608124	-1.12993	-0.355026	-1.42414
sll1323	ATP synthase subunit b' of CF(0)	-0.0811196	-1.71844	0.195314	-1.442
slr0342	cytochrome b6	0.452986	-0.771231	-0.246801	-1.47102
slr2051	phycobilisome rod-core linker polypeptide	0.174159	-0.851954	-0.502617	-1.52873
sll1029	carbon dioxide concentrating mechanism protein CcmK	-0.102646	-1.22881	-0.480153	-1.60632
slr0011	possible Rubisco chaperonin	-0.126361	-1.15459	-0.637278	-1.66551
sll1326	ATP synthase alpha chain	-0.245733	-1.58535	-0.33174	-1.67135
sll1803	50S ribosomal protein L22	-2.53173	-3.97551	-0.251617	-1.6954
slr0009	ribulose bisphosphate carboxylase large subunit	-0.166048	-1.51994	-0.354936	-1.70883
sll1316	cytochrome b6-f complex iron-sulfur subunit (Rieske iron sulfur protein)	0.0820783	-1.54928	-0.117546	-1.7489
sll0851	photosystem II CP43 protein	0.259317	-1.35357	-0.157715	-1.7706
sll1515	glutamine synthetase inactivating factor IF17	0.150329	-0.790742	-0.93054	-1.87161
sll0018	fructose-bisphosphate aldolase, class II	0.163522	-0.632998	-1.09033	-1.88685
sll0819	photosystem I reaction center subunit III precursor (PSI-F), plastocyanin (cyt c553) docking protein	0.31279	-1.10267	-0.489393	-1.90486
sll1577	phycocyanin beta subunit	0.0560471	-1.70351	-0.17436	-1.93392
slr1986	allophycocyanin beta subunit	0.119499	-1.7206	-0.0990539	-1.93915
slr2067	allophycocyanin alpha subunit	0.176716	-1.65092	-0.11657	-1.9442
slr1834	P700 apoprotein subunit Ia	0.314001	-1.57464	-0.070392	-1.95903
slr0906	photosystem II core light harvesting protein	0.338007	-1.39047	-0.253411	-1.98189
slr1835	P700 apoprotein subunit Ib	0.331934	-1.56572	-0.107595	-2.00524
sll1578	phycocyanin alpha subunit	0.108863	-1.61606	-0.319712	-2.04463
sll1580	phycobilisome rod linker polypeptide	0.284092	-1.59745	-0.303121	-2.18466
ssl3093	phycobilisome small rod linker polypeptide	0.051326	-1.78761	-0.392802	-2.23174
slr0335	phycobilisome core-membrane linker polypeptide	0.0803235	-1.71316	-0.515971	-2.30946
ssr3383	phycobilisome small core linker polypeptide	-0.00943643	-1.96535	-0.422124	-2.37804
sll1579	phycobilisome rod linker polypeptide	0.250571	-2.02492	-0.341853	-2.61734

## Sheet: Table S3
Majority protein IDs	Function	Gene names	slip4_48h-slip4_0h	WT_48h-WT_0h	slip4_48h-WT_48h	slip4_0h-WT_0h
Q55354|PSBL_SYNY3	Photosystem II reaction center protein L (PSII-L)	psbL smr0007	-1.78776	1.96804	-3.52716	0.228642
Q55590|Q55590_SYNY3	Slr0376 protein	slr0376	-1.46213	1.23229	-1.68282	1.0116
P73034|P73034_SYNY3	Sll1647 protein	sll1647	-0.578897	1.27134	-1.64265	0.207586
P73122|P73122_SYNY3	Slr1920 protein	slr1920	-0.842465	WT48_only	-1.62849	NaN
Q55853|Q55853_SYNY3	Sll0595 protein	sll0595	-0.623269	1.36873	-1.60704	0.384966
P73377|P73377_SYNY3	Mannose-6-phosphate isomerase	manA	-1.64604	-0.470554	-1.58679	-0.411305
P72759|CCML_SYNY3	Carbon dioxide concentrating mechanism protein CcmL	ccmL sll1030	-0.820287	0.816637	-1.53552	0.1014
P73337|P73337_SYNY3	Sensory transduction histidine kinase	sll1124	NaN	WT48_only	-1.33132	NaN
P74446|P74446_SYNY3	Slr0147 protein	slr0147	-1.78542	0.382112	-1.22893	0.9386
P73952|P73952_SYNY3	Sll1418 protein	sll1418	-1.13193	-0.00937525	-1.19673	-0.0741787
P73900|P73900_SYNY3	Sll0237 protein	sll0237	-1.35955	-0.220597	-1.19168	-0.0527325
P72945|P72945_SYNY3	Slr0681 protein	slr0681	-1.83665	-0.0652161	-1.15574	0.615694
P74342|FOLB_SYNY3	Probable dihydroneopterin aldolase (DHNA) (EC 4.1.2.25) (7,8-dihydroneopterin aldolase)	folB slr1626	-0.217716	1.48346	-1.12357	0.577602
P77968|SODF_SYNY3	Superoxide dismutase [Fe] (EC 1.15.1.1)	sodB slr1516	-0.981197	-0.398673	-1.08801	-0.50549
P74537|P74537_SYNY3	Sll1334 protein	sll1334	-0.609263	0.270883	-1.08061	-0.200467
Q55770|Q55770_SYNY3	Sll0185 protein	sll0185	-1.84697	-0.870507	-1.07619	-0.0997283
P72849|HO1_SYNY3	Heme oxygenase 1 (EC 1.14.14.18)	pbsA1 sll1184	-0.833923	0.319717	-1.07371	0.0799344
P73145|SSB2_SYNY3	Thylakoid-associated single-stranded DNA-binding protein slr1034 (Thylakoid-associated SSB)	slr1034	-0.943945	0.690598	-1.05517	0.579372
Q55155|Q55155_SYNY3	General secretion pathway protein E	gspE	-0.765174	0.0770931	-1.02329	-0.181026
P74276|P74276_SYNY3	Slr1681 protein	slr1681	-0.77566	-0.0431093	-1.02122	-0.28867
P73418|DBH_SYNY3	DNA-binding protein HU	hup sll1712	0.395193	0.958688	-0.983006	-0.419511
Q55982|PDXA_SYNY3	4-hydroxythreonine-4-phosphate dehydrogenase (EC 1.1.1.262) (4-(phosphohydroxy)-L-threonine dehydrogenase)	pdxA sll0660	-1.35074	-0.0959447	-0.96508	0.289712
Q55835|FUTA2_SYNY3	Iron uptake protein A2 (Iron deficiency-induced protein A) (PP2)	futA2 idiA slr0513	-1.86269	0.267111	-0.955727	1.17407
P73204|PYR2_SYNY3	Phycobilisome 32.1 kDa linker polypeptide, phycocyanin-associated, rod 2	cpcC2 sll1579	-1.25848	-0.765732	-0.946456	-0.453705
P73192|P73192_SYNY3	Serine esterase	sll1284	0.30366	0.723502	-0.941629	-0.521787
P74300|P74300_SYNY3	Slr0935 protein	slr0935	0.0767568	0.466364	-0.913129	-0.523522
P74499|P74499_SYNY3	Slr1939 protein	slr1939	-1.10885	0.0706177	-0.909621	0.269851
P72851|RL28_SYNY3	50S ribosomal protein L28	rpmB rpl28 ssr1604	-0.388726	0.823192	-0.899509	0.312409
P29255|PSAB_SYNY3	Photosystem I P700 chlorophyll a apoprotein A2 (EC 1.97.1.12) (PsaB)	psaB slr1835	-0.553174	-0.0970713	-0.884219	-0.428117
P73093|P73093_SYNY3	Phycobilisome rod-core linker polypeptide CpcG	cpcG	-0.784339	-0.0108344	-0.873016	-0.0995108
Q55855|GLK_SYNY3	Glucokinase (EC 2.7.1.2) (Glucose kinase)	glk sll0593	-1.50396	-0.24828	-0.869008	0.386667
P73126|Y997_SYNY3	Probable thylakoid lumen protein sll0997	sll0997	-2.73472	-2.01912	-0.848328	-0.132721
P74657|MURG_SYNY3	UDP-N-acetylglucosamine--N-acetylmuramyl-(pentapeptide) pyrophosphoryl-undecaprenol N-acetylglucosamine transferase (EC 2.4.1.227) (Undecaprenyl-PP-MurNAc-pentapeptide-UDPGlcNAc GlcNAc transferase)	murG slr1656	-0.755387	0.438535	-0.843911	0.350011
P74450|P74450_SYNY3	Slr0151 protein	slr0151	-1.65014	0.00130971	-0.838172	0.813281
P74236|P74236_SYNY3	Slr1161 protein	slr1161	-2.23931	-1.95965	-0.820716	-0.541054
P73037|P73037_SYNY3	Peptidyl-prolyl cis-trans isomerase (EC 5.2.1.8)	ytfC	-0.542276	0.230434	-0.805666	-0.0329564
Q55913|Q55913_SYNY3	Sll0283 protein	sll0283	-1.12934	0.380426	-0.795455	0.71431
Q55478|Q55478_SYNY3	Ap-4-A phosphorylase II	sll0509	-1.02059	-0.139139	-0.79323	0.0882174
P73203|PYR1_SYNY3	Phycobilisome 32.1 kDa linker polypeptide, phycocyanin-associated, rod 1	cpcC1 sll1580	-1.09756	-0.267792	-0.767579	0.062191
P73196|P73196_SYNY3	DNA ligase	lig	-1.20351	-0.478764	-0.758835	-0.0340939
P73488|P73488_SYNY3	Sll1130 protein	sll1130	0.34198	0.855094	-0.743767	-0.230652
P72827|FUTA1_SYNY3	Iron uptake protein A1	futA1 slr1295	-1.92292	-0.632407	-0.694045	0.596469
P72848|HEM6_SYNY3	Oxygen-dependent coproporphyrinogen-III oxidase (CPO) (Coprogen oxidase) (Coproporphyrinogenase) (EC 1.3.3.3)	hemF sll1185	0.252647	0.975613	-0.687665	0.0353012
Q55589|Q55589_SYNY3	Cell division cycle protein	slr0374	-0.997408	-0.306416	-0.684811	0.00618045
P72808|P72808_SYNY3	Prephenate dehydratase (PDT) (EC 4.2.1.51)	pheA	-0.890433	-0.370765	-0.642771	-0.123103
Q55383|MDH_SYNY3	Malate dehydrogenase (EC 1.1.1.37)	mdh sll0891	-0.946239	-0.109898	-0.640961	0.195381
P73798|P73798_SYNY3	Slr1258 protein	slr1258	-1.15732	-0.464202	-0.61721	0.0759061
P74625|P74625_SYNY3	Phycobilisome rod-core linker polypeptide CpcG	cpcG	-1.07051	-0.976577	-0.601372	-0.507442
P72818|MENG_SYNY3	2-phytyl-1,4-naphtoquinone methyltransferase (EC 2.1.1.329) (Demethylphylloquinone methyltransferase)	menG sll1653	0.333231	0.991566	-0.600275	0.0580597
P74104|RIBBA_SYNY3	Riboflavin biosynthesis protein RibBA [Includes: 3,4-dihydroxy-2-butanone 4-phosphate synthase (DHBP synthase) (EC 4.1.99.12); GTP cyclohydrolase-2 (EC 3.5.4.25) (GTP cyclohydrolase II)]	ribBA ribA sll1894	0.176383	0.833547	-0.581876	0.0752881
P74740|P74740_SYNY3	Creatinine amidohydrolase (EC 3.5.2.10)	slr0596	-1.82482	-1.09636	-0.570295	0.158166
P73646|KHSE_SYNY3	Homoserine kinase (HK) (HSK) (EC 2.7.1.39)	thrB sll1760	NaN	-1.47921	-0.557959	NaN
P73437|FTSH4_SYNY3	ATP-dependent zinc metalloprotease FtsH 4 (EC 3.4.24.-)	ftsH4 sll1463	-0.883045	-0.560033	-0.551372	-0.22836
P74373|DFA3_SYNY3	Putative diflavin flavoprotein A 3 (EC 1.-.-.-)	dfa3 sll1521	-1.05472	-0.631146	-0.545355	-0.12178
P72631|P72631_SYNY3	Sll1064 protein	sll1064	-0.952684	-0.461533	-0.534746	-0.043595
P74734|P74734_SYNY3	Sll0572 protein	sll0572	-2.22021	-0.905862	-0.518396	0.795957
P20170|TRPE_SYNY3	Anthranilate synthase component 1 (AS) (ASI) (EC 4.1.3.27)	trpE slr0738	-1.43778	-0.662971	-0.511501	0.263311
P74518|HPF_SYNY3	Ribosome hibernation promotion factor (HPF) (Light-repressed protein A)	hpf lrtA sll0947	-0.845825	-0.331989	-0.511434	0.00240262
P55037|GLTB_SYNY3	Ferredoxin-dependent glutamate synthase 1 (EC 1.4.7.1) (Fd-GOGAT)	gltB sll1502	-0.815957	-0.0362625	-0.489611	0.290084
P77961|GLN1B_SYNY3	Glutamine synthetase (GS) (EC 6.3.1.2) (Glutamate--ammonia ligase) (Glutamine synthetase I beta) (GSI beta)	glnA slr1756	-0.914127	-0.399765	-0.479375	0.0349871
Q55201|Q55201_SYNY3	Slr0719 protein	slr0719	0.343128	0.816609	-0.471225	0.00225576
P73223|P73223_SYNY3	Sll1925 protein	sll1925	0.113495	1.14744	-0.464892	0.569054
Q55621|PUR1_SYNY3	Amidophosphoribosyltransferase (ATase) (EC 2.4.2.14) (Glutamine phosphoribosylpyrophosphate amidotransferase) (GPATase)	purF sll0757	-1.19649	-0.759989	-0.449439	-0.0129407
P74390|P74390_SYNY3	Negative aliphatic amidase regulator	amiC	-1.88019	-1.2484	-0.424061	0.207722
P10549|PSBO_SYNY3	Photosystem II manganese-stabilizing polypeptide (MSP)	psbO sll0427	-0.918713	-0.560731	-0.421202	-0.0632203
Q55497|OTC_SYNY3	Ornithine carbamoyltransferase (OTCase) (EC 2.1.3.3)	argF sll0902	-0.804092	-0.611974	-0.399824	-0.207706
P72617|P72617_SYNY3	Sll1399 protein	sll1399	-1.04264	-0.407295	-0.399624	0.235725
Q55723|Q55723_SYNY3	Sll0606 protein	sll0606	-1.28261	-1.169	-0.398114	-0.284497
Q55412|Q55412_SYNY3	Slr0583 protein	slr0583	1.13517	1.71546	-0.385283	0.195014
Q55875|Q55875_SYNY3	Sll0102 protein	sll0102	-0.835002	-0.338563	-0.376563	0.119876
P74210|P74210_SYNY3	Nitrogen assimilation regulatory protein	slr1529	-1.43638	-0.424166	-0.370123	0.642089
Q79EE5|Q79EE5_SYNY3	Regulatory components of sensory transduction system	slr1588	0.433238	0.838179	-0.338736	0.0662053
Q55707|Y617_SYNY3	Uncharacterized protein sll0617	sll0617	-0.872953	-0.3152	-0.322557	0.235196
P72929|Y1021_SYNY3	Uncharacterized protein sll1021	sll1021	-1.10388	-0.931908	-0.316945	-0.14497
P77969|HEM2_SYNY3	Delta-aminolevulinic acid dehydratase (ALAD) (ALADH) (EC 4.2.1.24) (Porphobilinogen synthase)	hemB sll1994	0.609313	1.12644	-0.28971	0.227414
P73120|P73120_SYNY3	Sll1830 protein	sll1830	-0.904109	-0.616175	-0.276051	0.0118828
Q55332|PSBU_SYNY3	Photosystem II 12 kDa extrinsic protein (PS II complex 12 kDa extrinsic protein) (PSII-U)	psbU sll1194	-1.08298	-0.632751	-0.275696	0.174535
Q55959|Q55959_SYNY3	Slr0697 protein	slr0697	-0.804625	-0.153229	-0.265985	0.38541
P73504|P73504_SYNY3	Slr1438 protein	slr1438	-1.32314	-0.42855	-0.252123	0.642472
P72896|P72896_SYNY3	Slr1618 protein	slr1618	0.85431	0.43789	-0.170577	-0.586996
Q05972|CH601_SYNY3	60 kDa chaperonin 1 (GroEL protein 1) (Protein Cpn60 1)	groL1 cpn60-1 groEL-1 groEL1 slr2076	0.895805	0.467637	0.227737	-0.200431
Q6ZED8|Q6ZED8_SYNY3	Slr7060 protein	slr7060	0.938296	0.749896	0.302337	0.113937
P54899|ARGC_SYNY3	N-acetyl-gamma-glutamyl-phosphate reductase (AGPR) (EC 1.2.1.38) (N-acetyl-glutamate semialdehyde dehydrogenase) (NAGSA dehydrogenase)	argC sll0080	0.775941	0.89854	0.3178	0.4404
Q6ZE69|Q6ZE69_SYNY3	Carboxylic ester hydrolase (EC 3.1.1.-)	slr8023	-0.389383	-0.907747	0.32444	-0.193923
P73585|MURQ_SYNY3	N-acetylmuramic acid 6-phosphate etherase (MurNAc-6-P etherase) (EC 4.2.1.126) (N-acetylmuramic acid 6-phosphate hydrolase) (N-acetylmuramic acid 6-phosphate lyase)	murQ sll0861	1.06709	1.29061	0.33187	0.555392
Q6YRV7|Q6YRV7_SYNY3	Slr6047 protein	slr6047	-0.846394	-0.319447	0.340873	0.86782
Q55793|CSD_SYNY3	Probable cysteine desulfurase (EC 2.8.1.7)	csd sufS slr0077	1.31565	0.355253	0.3487	-0.611701
P72762|P72762_SYNY3	NADH-glutamate synthase small subunit	gltD	-0.231077	-0.973733	0.351665	-0.390991
P74101|Y1895_SYNY3	Uncharacterized protein sll1895	sll1895	1.07787	0.542267	0.355837	-0.179764
P72749|TYPA_SYNY3	GTP-binding protein TypA/BipA homolog	typA slr1105	0.949502	0.384531	0.35586	-0.20911
P74366|P74366_SYNY3	Slr1644 protein	slr1644	0.940067	0.572154	0.361191	-0.00672086
P73113|P73113_SYNY3	Slr1915 protein	slr1915	0.721354	0.958694	0.36306	0.6004
P73677|P73677_SYNY3	Methylenetetrahydrofolate reductase (EC 1.5.1.20)	slr2141	1.37602	1.35677	0.365878	0.346629
P74172|P74172_SYNY3	GDP-mannose pyrophosphorylase	rfbM	0.809015	0.664715	0.37351	0.22921
Q6ZEA8|Q6ZEA8_SYNY3	DUF3692 domain-containing protein	sll7090	-1.15368	-0.61073	0.375999	0.918946
P74073|P74073_SYNY3	Sll1258 protein	sll1258	1.27901	0.426922	0.417661	-0.434424
P74316|P74316_SYNY3	Sll0913 protein	sll0913	0.889249	NaN	0.423424	NaN
Q55598|Q55598_SYNY3	Slr0384 protein	slr0384	1.48018	0.852111	0.425428	-0.202645
Q55791|Y075_SYNY3	Probable ATP-dependent transporter slr0075	slr0075	1.30831	0.511204	0.436607	-0.360495
P73804|P73804_SYNY3	Sll1961 protein	sll1961	1.15938	0.993059	0.43707	0.270746
P74008|SAHH_SYNY3	Adenosylhomocysteinase (EC 3.3.1.1) (S-adenosyl-L-homocysteine hydrolase) (AdoHcyase)	ahcY sll1234	1.33496	0.5878	0.443562	-0.3036
P27183|ATPX_SYNY3	ATP synthase subunit b' (ATP synthase F(0) sector subunit b') (ATPase subunit II) (F-type ATPase subunit b') (F-ATPase subunit b')	atpG sll1323	-0.720626	-1.46319	0.447741	-0.294826
Q55162|Q55162_SYNY3	Sll0051 protein	sll0051	-0.55919	-1.45922	0.452155	-0.447871
Q55792|Y076_SYNY3	UPF0051 protein slr0076	slr0076	1.87274	1.08389	0.469998	-0.318853
P72985|P72985_SYNY3	Slr1600 protein	slr1600	1.18911	0.368201	0.470308	-0.350598
P73388|P73388_SYNY3	Ferredoxin	petF	1.01019	0.730242	0.474229	0.194284
P74164|P74164_SYNY3	Sll1378 protein	sll1378	NaN	1.18619	0.475015	NaN
P73117|P73117_SYNY3	Penicillin-binding protein	ftsI	0.948994	0.551223	0.492084	0.0943127
Q55548|Q55548_SYNY3	Slr0338 protein	slr0338	1.24317	1.11007	0.503688	0.370583
P72894|P72894_SYNY3	Slr1616 protein	slr1616	-0.350876	-0.883657	0.506414	-0.0263659
P73133|ARGD_SYNY3	Acetylornithine aminotransferase (ACOAT) (EC 2.6.1.11)	argD slr1022	1.00245	0.17957	0.508418	-0.314463
Q55168|PHY1_SYNY3	Phytochrome-like protein cph1 (EC 2.7.13.3) (Bacteriophytochrome cph1) (Light-regulated histidine kinase 1)	cph1 slr0473	2.3538	WT48_only	0.519073	NaN
P73516|P73516_SYNY3	Slr1444 protein	slr1444	0.864134	0.330884	0.523555	-0.00969569
P73605|P73605_SYNY3	Slr1854 protein	slr1854	1.70636	1.19199	0.525265	0.0108929
P73130|P73130_SYNY3	Sll0995 protein	sll0995	0.0521444	-0.802798	0.525975	-0.328967
P73412|UVRA_SYNY3	UvrABC system protein A (UvrA protein) (Excinuclease ABC subunit A)	uvrA slr1844	0.891169	0.179983	0.549482	-0.161703
P37979|ICFG_SYNY3	Protein IcfG	icfG slr1860	0.910825	NaN	0.551162	NaN
P73699|P73699_SYNY3	Slr1814 protein	slr1814	1.15829	-0.32644	0.553171	-0.931555
P72871|METK_SYNY3	S-adenosylmethionine synthase (AdoMet synthase) (EC 2.5.1.6) (MAT) (Methionine adenosyltransferase)	metK sll0927	0.797406	-0.145985	0.555772	-0.38762
Q55196|PSTB1_SYNY3	Phosphate import ATP-binding protein PstB 1 (EC 7.3.2.1) (ABC phosphate transporter 1) (Phosphate-transporting ATPase 1)	pstB1 sll0683	NaN	9.82525	0.558286	NaN
P73627|Y1770_SYNY3	Uncharacterized protein sll1770	sll1770	0.820218	0.123421	0.563845	-0.132952
P72940|CYSC_SYNY3	Probable adenylyl-sulfate kinase (EC 2.7.1.25) (APS kinase) (ATP adenosine-5'-phosphosulfate 3'-phosphotransferase) (Adenosine-5'-phosphosulfate kinase)	cysC slr0676	1.07081	0.765515	0.572131	0.266835
Q55790|Y074_SYNY3	UPF0051 protein slr0074	slr0074	1.81248	0.950693	0.5871	-0.274683
P74640|P74640_SYNY3	Slr0755 protein	slr0755	1.25006	0.0664107	0.59281	-0.590836
P74732|P74732_SYNY3	Ribonucleoside-diphosphate reductase subunit beta (EC 1.17.4.1)	slr0591	1.28247	0.350809	0.603233	-0.32843
P54123|RNJ_SYNY3	Ribonuclease J (RNase J) (EC 3.1.-.-)	rnj slr0551	0.92682	0.486598	0.619835	0.179612
P73596|P73596_SYNY3	Sll1307 protein	sll1307	1.88483	1.07073	0.6245	-0.189604
Q55451|CBIX_SYNY3	Sirohydrochlorin cobaltochelatase (EC 4.99.1.3) (CbiXL)	cbiX sll0037	1.75609	0.0505956	0.627942	-1.07755
P72796|AROK_SYNY3	Shikimate kinase (SK) (EC 2.7.1.71)	aroK sll1669	1.04883	0.514122	0.645454	0.110748
P74175|P74175_SYNY3	HlyD family of secretion proteins	hlyD	0.992802	-0.161868	0.649782	-0.504889
P74365|P74365_SYNY3	Sll1524 protein	sll1524	0.82082	0.0844243	0.653268	-0.0831273
Q6ZE99|Q6ZE99_SYNY3	Uncharacterized protein	slr7099	-1.19109	-1.26014	0.65907	0.590015
P73176|P73176_SYNY3	PatA subfamily	sll1291	2.91778	2.09839	0.673192	-0.146199
P73020|P73020_SYNY3	Mg-chelatase subunit ChlH	chlH	0.956906	-0.0131289	0.675906	-0.294128
P74317|P74317_SYNY3	ABC transporter	sll0912	0.920829	0.173058	0.678089	-0.0696824
P72622|MSRA1_SYNY3	Peptide methionine sulfoxide reductase MsrA 1 (Protein-methionine-S-oxide reductase 1) (EC 1.8.4.11) (Peptide-methionine (S)-S-oxide reductase 1) (Peptide Met(O) reductase 1)	msrA1 sll1394	0.190417	-0.910878	0.685789	-0.415506
P72784|P72784_SYNY3	Spore maturation protein B	sll1677	1.68546	0.84649	0.698652	-0.140322
P72652|CPCF_SYNY3	Phycocyanin alpha phycocyanobilin lyase CpcF	cpcF sll1051	1.07239	0.751808	0.711955	0.39137
P73711|P73711_SYNY3	Threonine synthase	thrC	2.19804	1.25619	0.72633	-0.215516
Q55701|Q55701_SYNY3	ATP-dependent proteinase BsgA	sll0195	1.3515	0.040706	0.73343	-0.577363
P74161|P74161_SYNY3	Sll1381 protein	sll1381	1.03428	0.212226	0.735198	-0.086853
P74240|RIR1_SYNY3	Ribonucleoside-diphosphate reductase subunit alpha (EC 1.17.4.1) (Ribonucleotide reductase)	nrdA slr1164	1.52983	0.201426	0.744635	-0.583773
Q55474|Q55474_SYNY3	Sll0513 protein	sll0513	2.22478	0.967428	0.754306	-0.503049
P72961|P72961_SYNY3	Slr0689 protein	slr0689	-1.27453	-2.20383	0.759029	-0.170278
Q55579|Q55579_SYNY3	Slr0362 protein	slr0362	2.0912	NaN	0.76048	#VALUE!
P73943|P73943_SYNY3	Slr1505 protein	slr1505	0.826684	0.48382	0.768787	0.425922
P74416|GCSP_SYNY3	Glycine dehydrogenase (decarboxylating) (EC 1.4.4.2) (Glycine cleavage system P-protein) (Glycine decarboxylase) (Glycine dehydrogenase (aminomethyl-transferring))	gcvP slr0293	1.98105	1.03477	0.774478	-0.171799
Q55751|Q55751_SYNY3	Sll0376 protein	sll0376	1.67821	0.171802	0.778515	-0.727897
P74139|P74139_SYNY3	Regulatory components of sensory transduction system	slr1983	NaN	0.896868	0.780809	#VALUE!
P74069|NDHN_SYNY3	NAD(P)H-quinone oxidoreductase subunit N (EC 7.1.1.-) (NAD(P)H dehydrogenase I subunit N) (NDH-1 subunit N) (NDH-N)	ndhN sll1262	0.853848	-0.238432	0.782853	-0.309427
Q55199|Q55199_SYNY3	Phosphate-binding protein	pstS	3.73756	3.55733	0.791318	0.61109
P54735|SPKD_SYNY3	Serine/threonine-protein kinase D (EC 2.7.11.1)	spkD sll0776	0.468161	0.898282	0.796061	1.22618
P72757|P72757_SYNY3	CcmN protein	ccmN	-0.900714	-1.76416	0.799896	-0.0635541
P74184|P74184_SYNY3	Slr1272 protein	slr1272	0.0293579	-1.12071	0.801807	-0.348262
P73038|P73038_SYNY3	5-formyltetrahydrofolate cyclo-ligase (EC 6.3.3.2)	sll1643	0.372618	0.137463	0.808273	0.573118
P42349|Y1242_SYNY3	Uncharacterized methyltransferase sll1242 (EC 2.1.1.-) (ORF N)	sll1242	1.27239	-0.111636	0.815283	-0.56874
P74334|ACOX_SYNY3	Apocarotenoid-15,15'-oxygenase (ACO) (8'-apo-beta-carotenal 15,15'-oxygenase) (EC 1.13.11.75) (Diox1)	sll1541	1.08473	0.337748	0.835524	0.0885417
P74430|NADK1_SYNY3	NAD kinase 1 (EC 2.7.1.23) (ATP-dependent NAD kinase 1)	nadK1 slr0400	NaN	WT48_only	0.841838	NaN
P73235|P73235_SYNY3	Slr2015 protein	slr2015	0.0165113	-0.383741	0.842778	0.442526
P73441|DEF_SYNY3	Peptide deformylase (PDF) (EC 3.5.1.88) (Polypeptide deformylase)	def slr1549	-0.182577	-0.952497	0.847232	0.0773112
P74287|IDI2_SYNY3	Isopentenyl-diphosphate delta-isomerase (IPP isomerase) (EC 5.3.3.2) (Isopentenyl diphosphate:dimethylallyl diphosphate isomerase) (Isopentenyl pyrophosphate isomerase) (Type 2 isopentenyl diphosphate isomerase) (IDI-2)	fni sll1556	NaN	WT48_only	0.848479	NaN
P73910|HSLO_SYNY3	33 kDa chaperonin (Heat shock protein 33 homolog) (HSP33)	hslO sll1988	0.651644	-0.481866	0.850756	-0.282754
P74218|HYPB_SYNY3	Hydrogenase maturation factor HypB	hypB sll1432	NaN	NaN	0.86393	NaN
P72800|MSRA2_SYNY3	Peptide methionine sulfoxide reductase MsrA 2 (Protein-methionine-S-oxide reductase 2) (EC 1.8.4.11) (Peptide-methionine (S)-S-oxide reductase 2) (Peptide Met(O) reductase 2)	msrA2 slr1795	0.855844	-0.357324	0.867458	-0.345709
P74257|GLPD_SYNY3	Glycerol-3-phosphate dehydrogenase (EC 1.1.5.3)	glpD sll1085	0.844999	0.928048	0.881584	0.964633
P73389|PHAE_SYNY3	Poly(3-hydroxyalkanoate) polymerase subunit PhaE (PHA polymerase) (PHB synthase subunit PhaE) (Poly(3-hydroxybutyrate) polymerase subunit PhaE) (PHB polymerase) (Poly(hydroxyalkanoic acid) synthase subunit PhaE) (PHA synthase) (Polyhydroxyalkanoic acid synthase subunit PhaE)	phaE slr1829	1.70524	0.556904	0.884718	-0.263617
P73758|P73758_SYNY3	ABC transporter	slr0864	1.91929	-0.217628	0.934296	-1.20263
P74023|P74023_SYNY3	Sll1222 protein	sll1222	0.903938	-0.151664	0.938197	-0.117404
Q6YRT0|Q6YRT0_SYNY3	Slr6015 protein (Slr6074 protein)	slr6015 slr6074	-0.626416	0.0741641	0.943333	1.64391
P73153|P73153_SYNY3	Sll0981 protein	sll0981	1.14866	-0.212471	0.948048	-0.413079
P73954|Y1513_SYNY3	Membrane-associated protein slr1513	slr1513	-1.20205	-2.17766	0.948565	-0.0270468
P74585|P74585_SYNY3	Slr0668 protein	slr0668	NaN	WT48_only	0.958203	NaN
P73376|SEPF_SYNY3	Cell division protein SepF	sepF slr2073	0.768656	-0.368119	0.959614	-0.177162
Q79EF3|Q79EF3_SYNY3	Acetyltransferase	act	0.664656	-0.775442	0.964971	-0.475127
P73174|P73174_SYNY3	Sll1293 protein	sll1293	Delta48_only	WT48_only	0.978949	NaN
Q55481|Q55481_SYNY3	Magnesium transport protein CorA	corA sll0507	2.11312	NaN	0.98451	NaN
P74007|SPOT_SYNY3	Probable guanosine-3',5'-bis(diphosphate) 3'-pyrophosphohydrolase (EC 3.1.7.2) (Penta-phosphate guanosine-3'-pyrophosphohydrolase) ((ppGpp)ase)	spoT slr1325	-0.00387446	-0.803023	0.991775	0.192626
P74685|P74685_SYNY3	Sll0443 protein	sll0443	-0.0160783	-0.371994	1.00377	0.647854
P72686|PHOU_SYNY3	Phosphate-specific transport system accessory protein PhoU homolog (Pst system accessory protein PhoU homolog)	phoU slr0741	0.434382	-0.610961	1.01682	-0.028519
P74181|GGT_SYNY3	Glutathione hydrolase proenzyme (EC 3.4.19.13) (Gamma-glutamyltranspeptidase proenzyme) (EC 2.3.2.2) [Cleaved into: Glutathione hydrolase large chain; Glutathione hydrolase small chain]	ggt slr1269	1.74168	1.24624	1.03061	0.53517
P73824|GPX2_SYNY3	Hydroperoxy fatty acid reductase gpx2 (EC 1.11.1.22)	gpx2 slr1992	0.876495	0.0244795	1.04622	0.194208
Q55711|Q55711_SYNY3	Slr0634 protein	slr0634	0.340356	-0.412919	1.04721	0.293936
P74374|RECN_SYNY3	DNA repair protein RecN (Recombination protein N)	recN sll1520	1.42559	NaN	1.0726	NaN
Q55744|Q55744_SYNY3	Sll0381 protein	sll0381	1.28132	-0.390403	1.07638	-0.595338
P73532|RECF_SYNY3	DNA replication and repair protein RecF	recF sll1277	Delta48_only	WT48_only	1.09472	NaN
P73173|P73173_SYNY3	PilJ protein	pilJ	2.45998	1.72651	1.10219	0.36872
P74488|P74488_SYNY3	dTDP-4-dehydrorhamnose 3,5-epimerase (EC 5.1.3.13) (Thymidine diphospho-4-keto-rhamnose 3,5-epimerase)	rfbC	1.01118	-0.64214	1.10358	-0.549737
P74119|P74119_SYNY3	Sll1885 protein	sll1885	0.648452	-0.410688	1.11283	0.053688
Q6ZES9|Q6ZES9_SYNY3	Uncharacterized protein	slr5051	0.163127	0.147591	1.11459	1.09906
Q59998|ATZN_SYNY3	Zinc-transporting ATPase (EC 7.2.2.12) (Zn(2+)-translocating P-type ATPase)	ziaA slr0798	1.98233	0.154999	1.12386	-0.703469
P72850|P72850_SYNY3	Slr1307 protein	slr1307	1.22814	WT48_only	1.14485	NaN
P72955|UREG_SYNY3	Urease accessory protein UreG	ureG sll0643	-0.951733	-2.73217	1.16946	-0.610969
P72939|P72939_SYNY3	Alkaline phosphatase	sll0654	7.58926	6.13221	1.18219	-0.274857
Q55804|CRHR_SYNY3	RNA helicase CrhR (EC 3.6.4.13)	crhR deaD slr0083	1.65711	0.310558	1.18583	-0.160722
Q55151|Q55151_SYNY3	Slr0060 protein	slr0060	1.40702	-0.0590197	1.19191	-0.274134
Q55926|Q55926_SYNY3	Beta-lactamase (EC 3.5.2.6)	blaOXA-3	Delta48_only	WT48_only	1.21028	NaN
Q6ZEH5|Q6ZEH5_SYNY3	Slr7023 protein	slr7023	1.60217	WT48_only	1.22189	NaN
Q55667|Q55667_SYNY3	Slr0006 protein	slr0006	-1.10361	-1.35433	1.23727	0.98655
P74786|Y294_SYNY3	UPF0426 protein ssl0294	ssl0294	1.29052	0.302443	1.24941	0.261333
P74462|P74462_SYNY3	Sll0141 protein	sll0141	1.41773	-0.56441	1.29266	-0.689487
P19125|NDHJ_SYNY3	NAD(P)H-quinone oxidoreductase subunit J (EC 7.1.1.-) (NAD(P)H dehydrogenase subunit J) (NADH-plastoquinone oxidoreductase subunit J) (NDH-1 subunit J) (NDH-J) (ORF 155)	ndhJ slr1281	0.87581	-0.823415	1.29322	-0.406005
P73557|P73557_SYNY3	RNA-binding protein	ssr1480	-0.192254	-2.69072	1.29841	-1.20005
P74647|P74647_SYNY3	Sll0723 protein	sll0723	4.27085	WT48_only	1.32232	NaN
P73819|P73819_SYNY3	Sll1949 protein	sll1949	0.368315	-0.756983	1.36712	0.241823
Q55992|Q55992_SYNY3	Sll0740 protein	sll0740	1.40899	-1.12142	1.36835	-1.16205
P74461|P74461_SYNY3	Cation or drug efflux system protein	sll0142	2.40119	1.14127	1.40852	0.148596
P74558|P74558_SYNY3	NifU protein	ssl2667	2.8449	2.14884	1.43956	0.743494
P73788|PSTB3_SYNY3	Phosphate import ATP-binding protein PstB 3 (EC 7.3.2.1) (ABC phosphate transporter 3) (Phosphate-transporting ATPase 3)	pstB3 slr1250	Delta48_only	WT48_only	1.43968	NaN
P73238|P73238_SYNY3	Slr2018 protein	slr2018	-0.590609	-0.771468	1.44581	1.26495
Q55863|KPYK1_SYNY3	Pyruvate kinase 1 (PK 1) (EC 2.7.1.40)	pyk1 sll0587	1.59524	0.541646	1.44703	0.39344
P73172|P73172_SYNY3	CheA like protein	sll1296	3.12558	2.35445	1.46276	0.691634
Q55802|Q55802_SYNY3	OmpR subfamily	slr0081	5.24352	3.13373	1.49651	-0.613287
P72890|P72890_SYNY3	Slr1612 protein	slr1612	2.42965	0.508488	1.55273	-0.368439
Q6ZED3|Q6ZED3_SYNY3	Uncharacterized protein	sll7065	-2.66288	-0.791918	1.58802	3.45898
Q55697|Q55697_SYNY3;P73980|P73980_SYNY3;P73748|P73748_SYNY3;P72947|P72947_SYNY3;P73968|P73968_SYNY3;Q55645|Q55645_SYNY3;P75027|P75027_SYNY3;P73976|P73976_SYNY3;P73531|P73531_SYNY3;P74807|P74807_SYNY3;Q6ZE47|Q6ZE47_SYNY3;Q57248|Q57248_SYNY3	Transposase	sll0200 sll0699 sll1256 sll1436 sll1983 slr1715 slr1936 slr7104	NaN	NaN	1.61263	NaN
Q6ZED5|Q6ZED5_SYNY3	Uncharacterized protein	sll7063	-2.63426	-1.67559	1.66086	2.61953
P74541|P74541_SYNY3	OmpR subfamily	sll1330	3.33613	WT48_only	1.67299	NaN
P74427|P74427_SYNY3	Slr0397 protein	slr0397	1.31261	-0.922602	1.78367	-0.451541
Q55705|Y232_SYNY3	Uncharacterized membrane protein slr0232	slr0232	NaN	NaN	1.79963	NaN
P72883|P72883_SYNY3	Slr0981 protein	slr0981	3.79212	0.929887	1.80406	-1.05817
P52965|NIFJ_SYNY3	Putative pyruvate-flavodoxin oxidoreductase (EC 1.2.7.-)	nifJ sll0741	-1.73627	-3.05605	1.82484	0.505059
P72938|P72938_SYNY3	Extracellular nuclease	nucH	9.32912	7.44156	1.82817	-0.0593932
P73096|P73096_SYNY3	Slr2053 protein	slr2053	0.0438668	NaN	1.8606	NaN
Q6ZED2|Q6ZED2_SYNY3	Uncharacterized protein	sll7066	-2.39889	-1.91461	1.89772	2.38201
P74157|P74157_SYNY3	Sll1384 protein	sll1384	0.144683	0.425664	1.93833	2.21931
Q01903|SUBI_SYNY3	Sulfate-binding protein	sbpA slr1452	8.6697	6.59643	2.0056	-0.0676718
P74651|P74651_SYNY3	Sll1552 protein	sll1552	Delta48_only	WT48_only	2.11663	NaN
P73042|Y1764_SYNY3	Uncharacterized protein slr1764	slr1764	1.50815	1.44825	2.14597	2.08607
P74409|Y260_SYNY3	UPF0053 protein sll0260	sll0260	2.38293	0.641459	2.17343	0.431957
P74649|P74649_SYNY3	Leukotoxin LtA	sll0721	NaN	WT48_only	2.25557	NaN
P73019|P73019_SYNY3	Iron-regulated protein	frpC	0.432045	1.943	2.27568	3.78664
P73662|PTA_SYNY3	Phosphate acetyltransferase (EC 2.3.1.8) (Phosphotransacetylase)	pta slr2132	1.61554	-0.674184	2.37322	0.0834926
Q55854|CYSR_SYNY3	Regulatory protein CysR homolog	cysR sll0594	Delta48_only	WT48_only	2.80436	NaN
P73590|P73590_SYNY3	Slr1403 protein	slr1403	Delta48_only	WT48_only	3.58783	NaN
P73406|CCMK3_SYNY3	Carbon dioxide-concentrating mechanism protein CcmK homolog 3	ccmK3 slr1838	0.1517	1.52962	-1.31636	0.0615679
Q55551|Q55551_SYNY3	Ycf37 gene product	ycf37	-0.249465	1.7231	-1.01689	0.955676
P73046|P73046_SYNY3	Sll1640 protein	sll1640	-1.61885	-0.549405	-1.00347	0.0659765
P74778|P74778_SYNY3	Ssl1533 protein	ssl1533	0.653238	2.22215	-0.90162	0.667289
P14835|PSBH_SYNY3	Photosystem II reaction center protein H (PSII-H) (6 kDa phosphoprotein)	psbH ssl2598	-0.0941353	1.07642	-0.882431	0.288123
P73700|P73700_SYNY3	Slr1815 protein	slr1815	-0.117169	0.96903	-0.877455	0.208744
P73302|KAD1_SYNY3	Adenylate kinase 1 (AK 1) (EC 2.7.4.3) (ATP-AMP transphosphorylase 1) (ATP:AMP phosphotransferase 1) (Adenylate monophosphate kinase 1)	adk1 sll1815	-0.559319	1.15534	-0.838889	0.875774
P72777|YC54L_SYNY3	Ycf54-like protein	slr1780	-0.820016	0.176016	-0.805333	0.1907
Q55671|Q55671_SYNY3	Slr0013 protein	slr0013	-0.53082	1.14861	-0.794786	0.884639
P74645|KAIB_SYNY3	Circadian clock protein KaiB	kaiB slr0757	0.00915909	1.60714	-0.788827	0.809156
P73667|QUEE_SYNY3	7-carboxy-7-deazaguanine synthase (CDG synthase) (EC 4.3.99.3) (Queuosine biosynthesis protein QueE)	queE sll2011	0.618038	1.60735	-0.719017	0.270298
P74445|P74445_SYNY3	Slr0146 protein	slr0146	-1.82935	0.287059	-0.700477	1.41593
Q55434|PHY2_SYNY3	Phytochrome-like protein cph2 (Bacteriophytochrome cph2)	cph2 sll0821	-1.98601	-1.20726	-0.697205	0.0815506
P26524|NU4LC_SYNY3	NAD(P)H-quinone oxidoreductase subunit 4L (EC 7.1.1.-) (NAD(P)H dehydrogenase subunit 4L) (NADH-plastoquinone oxidoreductase subunit 4L) (NDH-1, subunit 4L) (NDH-E)	ndhE sll0522	-0.548335	1.22563	-0.676271	1.09769
Q55660|Q55660_SYNY3	Slr0001 protein	slr0001	-1.43949	-0.733462	-0.647783	0.0582492
P74112|P74112_SYNY3	Ssr3341 protein	ssr3341	0.748084	1.36266	-0.604334	0.0102418
P73260|P73260_SYNY3	Sll1084 protein	sll1084	-1.99939	-1.8626	-0.598229	-0.461441
Q6ZEP2|Q6ZEP2_SYNY3	Slr5088 protein	slr5088	-2.26164	-1.66639	-0.582506	0.0127417
P73641|P73641_SYNY3	Sll1764 protein	sll1764	0.819968	WT48_only	-0.563357	NaN
P73544|P73544_SYNY3	Glutamine-binding periplasmic protein/glutamine transport system permease protein	glnH glnP	-1.51993	-0.968997	-0.54974	0.00119336
Q55981|Q55981_SYNY3	Ycf35	ycf35	-1.45897	-0.739032	-0.549484	0.17045
P73056|YC64L_SYNY3	Uncharacterized monothiol glutaredoxin ycf64-like	slr1846	1.30353	1.98315	-0.547885	0.131739
P73253|P73253_SYNY3	Sll1911 protein	sll1911	1.48122	1.71281	-0.546638	-0.315055
P74016|P74016_SYNY3	Processing protease	ymxG	-1.13835	-0.898589	-0.538931	-0.299169
Q55797|GMHA_SYNY3	Phosphoheptose isomerase (EC 5.3.1.28) (Sedoheptulose 7-phosphate isomerase)	gmhA sll0083	1.27538	1.60998	-0.538582	-0.203981
P73340|SMC_SYNY3	Chromosome partition protein Smc	smc sll1120	-1.10432	-0.251872	-0.505096	0.347355
P72690|P72690_SYNY3	Slr0236 protein	slr0236	0.372014	1.46875	-0.494101	0.602631
P73342|P73342_SYNY3	Slr1194 protein	slr1194	0.271636	0.837096	-0.485416	0.0800438
Q55408|Q55408_SYNY3	Slr0581 protein	slr0581	0.289835	1.13985	-0.479915	0.370101
P73270|SPEB2_SYNY3	Probable agmatinase 2 (EC 3.5.3.11) (Agmatine ureohydrolase 2) (AUH 2)	speB2 sll1077	-2.44435	-1.92534	-0.472802	0.0462055
P74255|P74255_SYNY3	Ssr1951 protein	ssr1951	0.544757	0.982423	-0.471634	-0.0339686
Q55650|Q55650_SYNY3	Slr0355 protein	slr0355	-1.48798	-1.62767	-0.464921	-0.60461
Q55133|Q55133_SYNY3	Sll0072 protein	sll0072	-1.0542	-0.337095	-0.463189	0.25392
P73812|P73812_SYNY3	Slr2060 protein	slr2060	-0.699149	-0.808305	-0.454074	-0.56323
Q6ZES8|Q6ZES8_SYNY3	Sll5052 protein	sll5052	0.719592	0.949009	-0.44545	-0.216034
Q55658|Q55658_SYNY3	Sll0023 protein	sll0023	-0.837573	-0.220692	-0.436808	0.180073
P73628|Y1769_SYNY3	Probable thylakoid lumen protein sll1769	sll1769	-0.89016	-0.0405451	-0.43365	0.415965
Q55013|CY550_SYNY3	Cytochrome c-550 (Cytochrome c549) (Cytochrome c550) (Low-potential cytochrome c)	psbV petK sll0258	-1.08917	-0.553211	-0.430387	0.105572
P72852|P72852_SYNY3	Slr0962 protein	slr0962	-1.18056	-0.331694	-0.420105	0.428762
P73006|P73006_SYNY3	CheY subfamily	slr1042	0.261224	1.17019	-0.40645	0.502521
P74578|NADA_SYNY3	Quinolinate synthase A (EC 2.5.1.72)	nadA sll0622	-2.03058	-2.18921	-0.390276	-0.548915
P73454|P73454_SYNY3	Slr1748 protein	slr1748	0.652983	1.38569	-0.379083	0.353627
P73903|GLSA_SYNY3	Glutaminase (EC 3.5.1.2)	glsA slr2079	1.07373	1.70996	-0.372836	0.263395
P73721|P73721_SYNY3	ABC transporter	slr1735	-1.49542	-1.10769	-0.351203	0.0365276
Q55678|Q55678_SYNY3	Sll0007 protein	sll0007	0.98032	0.99214	-0.349628	-0.337808
Q55763|Q55763_SYNY3	Amidase enhancer	lytB	0.708704	1.78284	-0.345304	0.728832
P38382|SECE_SYNY3	Protein translocase subunit SecE	secE ssl3335	0.72405	1.39182	-0.334052	0.33372
P74193|THRC_SYNY3	Threonine synthase (TS) (EC 4.2.3.1)	thrC sll1172	0.445423	0.893555	-0.331504	0.116628
P73289|RL25_SYNY3	50S ribosomal protein L25	rplY sll1824	0.508618	0.960611	-0.32309	0.128902
P74770|BIOF_SYNY3	Putative 8-amino-7-oxononanoate synthase (AONS) (EC 2.3.1.47) (7-keto-8-amino-pelargonic acid synthase) (7-KAP synthase) (8-amino-7-ketopelargonate synthase)	bioF slr0917	-1.03239	-0.0432625	-0.322461	0.666669
Q55847|Q55847_SYNY3	Sll0470 protein	sll0470	0.15481	0.884864	-0.317034	0.413019
P73535|P73535_SYNY3	Slr1362 protein	slr1362	-1.39477	-0.401695	-0.31497	0.678106
P73911|KATG_SYNY3	Catalase-peroxidase (CP) (EC 1.11.1.21) (Peroxidase/catalase)	katG sll1987	-0.57376	-0.82797	-0.303907	-0.558117
P72937|P72937_SYNY3	Slr0670 protein	slr0670	0.582511	1.05222	-0.289749	0.179963
P73510|P73510_SYNY3	Sll1358 protein	sll1358	-0.969328	-0.71852	-0.285528	-0.0347201
Q55113|Q55113_SYNY3	Slr0431 protein	slr0431	-1.44277	-0.737755	-0.28185	0.423168
P74534|P74534_SYNY3	Sll1338 protein	sll1338	-2.11168	-1.69645	-0.280253	0.134983
P73622|P73622_SYNY3	Slr1870 protein	slr1870	-1.55398	-0.85638	-0.276725	0.42087
P72888|P72888_SYNY3	Slr1610 protein	slr1610	0.335388	1.13341	-0.273963	0.524064
P73598|P73598_SYNY3	Sll1305 protein	sll1305	1.51499	1.41333	-0.266842	-0.368495
P74076|P74076_SYNY3	Slr1340 protein	slr1340	0.36129	1.18646	-0.265021	0.560151
Q55905|PPSA_SYNY3	Phosphoenolpyruvate synthase (PEP synthase) (EC 2.7.9.2) (Pyruvate, water dikinase)	ppsA slr0301	-1.10274	-0.77962	-0.259148	0.0639693
Q55385|RRP3_SYNY3	Probable 30S ribosomal protein PSRP-3 (Ycf65-like protein)	slr0923	0.352303	0.963462	-0.258229	0.352931
P73882|Y46S_SYNY3	Uncharacterized protein ssl0461	ssl0461	Delta48_only	1.3764	-0.244954	NaN
Q55870|Q55870_SYNY3	Slr0626 protein	slr0626	0.618082	0.902928	-0.240583	0.0442626
P73755|MNMA_SYNY3	tRNA-specific 2-thiouridylase MnmA (EC 2.8.1.13)	mnmA trmU sll0844	0.755452	1.25719	-0.233657	0.268085
Q55446|Q55446_SYNY3	Sll0040 protein	sll0040	-0.0545311	0.863574	-0.231451	0.686654
P73036|P73036_SYNY3	Regulatory components of sensory transduction system	slr1760	-1.40204	-0.981872	-0.230708	0.189458
P73425|P73425_SYNY3	Slr1541 protein	slr1541	-1.22416	-0.807405	-0.226611	0.190146
P73733|P73733_SYNY3	Sll1618 protein	sll1618	1.20681	1.08195	-0.225512	-0.350372
P74305|P74305_SYNY3	Protease	pqqE	-0.978823	-0.60058	-0.223372	0.154872
P73587|P73587_SYNY3	Ssl2595 protein	ssl2595	-0.0184148	1.09598	-0.221078	0.893314
P74308|AKR_SYNY3	Aldo/keto reductase slr0942 (AKR) (EC 1.1.1.184) (AKR3G1)	slr0942	-0.825305	-0.664427	-0.219265	-0.0583871
Q55521|Q55521_SYNY3	Sll0524 protein	sll0524	-0.810329	-0.894693	-0.217229	-0.301593
P74720|P74720_SYNY3	Sll1106 protein	sll1106	-0.270184	1.00126	-0.215327	1.05612
P72645|P72645_SYNY3	Slr1122 protein	slr1122	-0.844103	-0.947823	-0.208295	-0.312014
P74314|P74314_SYNY3	OmpR subfamily	slr0947	0.461999	1.05342	-0.207221	0.384199
P73222|P73222_SYNY3	Slr2005 protein	slr2005	-1.30248	-1.41651	-0.203629	-0.31766
P72932|P72932_SYNY3	High light inducible protein	hliA	-1.28244	-0.653183	-0.20263	0.426629
Q55132|RNZ_SYNY3	Ribonuclease Z (RNase Z) (EC 3.1.26.11) (tRNA 3 endonuclease) (tRNase Z)	rnz slr0050	-0.269595	-0.865341	-0.193302	-0.789048
P73111|P73111_SYNY3	Sll1835 protein	sll1835	-1.13378	-0.982917	-0.191592	-0.0407333
P74574|P74574_SYNY3	Sll0625 protein	sll0625	-1.19239	-1.49748	-0.189234	-0.494331
Q55483|Q55483_SYNY3	Diadenylate cyclase (DAC) (EC 2.7.7.85) (Cyclic-di-AMP synthase) (c-di-AMP synthase)	dacA sll0505	0.350495	1.14395	-0.185867	0.607587
P74675|P74675_SYNY3	Sll1542 protein	sll1542	-1.23525	-0.797785	-0.177788	0.259674
Q55387|Q55387_SYNY3	Periplasmic binding protein of ABC transporter for natural amino acids	natB	-1.31701	-0.999991	-0.173123	0.143892
P73679|P73679_SYNY3	Isopenicillin N epimerase	cefD	-0.84014	-0.362569	-0.166588	0.310984
P74601|P74601_SYNY3	Sll1489 protein	sll1489	0.981997	0.679474	-0.166558	-0.469081
P73475|Y1230_SYNY3	Universal stress protein Slr1230 (USP Slr1230)	slr1230	-0.942747	-0.902978	-0.164202	-0.124433
Q55437|Q55437_SYNY3	Sll0048 protein	sll0048	-1.04394	-0.997255	-0.16408	-0.117399
P72802|P72802_SYNY3	Mitochondrial outer membrane 72K protein	mom72	-0.670182	-0.861835	-0.161867	-0.35352
P73837|P73837_SYNY3	Slr2004 protein	slr2004	-1.20739	-0.948964	-0.161221	0.0972061
P74433|P74433_SYNY3	Slr0404 protein	slr0404	-1.12348	-0.775412	-0.158538	0.189533
P73305|RL18_SYNY3	50S ribosomal protein L18	rplR rpl18 sll1811	-1.04371	-0.892216	-0.158037	-0.00654157
P74282|P74282_SYNY3	Slr1686 protein	slr1686	-0.338505	1.16248	-0.143319	1.35766
P73071|PROB_SYNY3	Glutamate 5-kinase (EC 2.7.2.11) (Gamma-glutamyl kinase) (GK)	proB slr2035	0.866472	0.510911	-0.13114	-0.486702
P72662|P72662_SYNY3	Cysteine synthase	cysM	-0.81365	-0.606394	-0.123617	0.0836391
P73554|RUVA_SYNY3	Holliday junction ATP-dependent DNA helicase RuvA (EC 3.6.4.12)	ruvA sll0876	0.597466	1.01647	-0.120774	0.298234
P74631|P74631_SYNY3	Slr0748 protein	slr0748	NaN	-0.833305	-0.11937	NaN
P72988|LPXC_SYNY3	UDP-3-O-acyl-N-acetylglucosamine deacetylase (UDP-3-O-acyl-GlcNAc deacetylase) (EC 3.5.1.108) (UDP-3-O-[R-3-hydroxymyristoyl]-N-acetylglucosamine deacetylase)	lpxC sll1508	0.673233	1.83411	-0.101997	1.05888
P73728|PRX5_SYNY3	Peroxiredoxin sll1621 (Prx) (EC 1.11.1.15) (Thioredoxin peroxidase)	sll1621	1.35418	1.10792	-0.101338	-0.347605
P20804|ACP_SYNY3	Acyl carrier protein (ACP)	acpP acp ssl2084	-1.69373	-2.28075	-0.100684	-0.687709
P73186|P73186_SYNY3	Sll1286 protein	sll1286	0.876104	1.66371	-0.0988782	0.688731
P74654|P74654_SYNY3	N-acyl-L-amino acid amidohydrolase	ama	0.886015	1.16578	-0.0973765	0.182384
Q55390|Q55390_SYNY3	Sll0553 protein	sll0553	-0.900637	-0.840629	-0.0929553	-0.0329475
P73461|P73461_SYNY3	Slr1218 protein	slr1218	Delta48_only	0.868275	-0.0908114	NaN
Q55591|Q55591_SYNY3	Slr0377 protein	slr0377	0.479292	0.870763	-0.0894451	0.302025
P73335|DTD3_SYNY3	D-aminoacyl-tRNA deacylase (EC 3.1.1.96) (D-tyrosyl-tRNA deacylase)	dtd3 sll1786	-0.939866	-1.07439	-0.0880877	-0.222614
P73374|Y1967_SYNY3	Uncharacterized RNA methyltransferase sll1967 (EC 2.1.1.-)	sll1967	-0.797774	-0.807046	-0.0858472	-0.0951195
P48949|RS21_SYNY3	30S ribosomal protein S21	rpsU rps21 ssl0601	-0.809687	-0.867313	-0.0853265	-0.142953
P72865|P72865_SYNY3	Sll0933 protein	sll0933	-0.833321	-1.0673	-0.0820859	-0.31606
P74572|P5CR_SYNY3	Pyrroline-5-carboxylate reductase (P5C reductase) (P5CR) (EC 1.5.1.2) (PCA reductase)	proC slr0661	-1.15878	-0.916618	-0.0815112	0.160651
P72754|P72754_SYNY3	Prohibitin	phb	-1.16945	-0.941587	-0.0786393	0.149225
P73997|AROB_SYNY3	3-dehydroquinate synthase (DHQS) (EC 4.2.3.4)	aroB slr2130	0.785556	0.808531	-0.0770741	-0.0540981
P73453|P73453_SYNY3	Sll1634 protein	sll1634	1.15229	1.07205	-0.0739886	-0.154232
Q55492|Q55492_SYNY3	Sll0497 protein	sll0497	-0.949218	-0.732895	-0.0733973	0.142926
P72683|P72683_SYNY3	Geranylgeranyl pyrophosphate synthase	crtE	0.864905	0.818983	-0.0723031	-0.118225
P72842|P72842_SYNY3	Glycolate oxidase subunit GlcE	glcE	0.351163	0.916619	-0.0708357	0.494621
Q55780|Q55780_SYNY3	Peptidylprolyl isomerase (EC 5.2.1.8)	slr0208	0.657012	0.999753	-0.0708288	0.271912
P73497|P73497_SYNY3	Slr1240 protein	slr1240	0.620205	0.995929	-0.0694033	0.306321
P09190|PSBE_SYNY3	Cytochrome b559 subunit alpha (PSII reaction center subunit V)	psbE ssr3451	0.808726	1.03787	-0.064511	0.164633
P73770|P73770_SYNY3	Slr1243 protein	slr1243	0.649788	0.86577	-0.0632324	0.15275
P73829|P73829_SYNY3	Slr1998 protein	slr1998	0.983613	0.56451	-0.0578976	-0.477
P74725|P74725_SYNY3	Sll0577 protein	sll0577	-1.06774	-0.427722	-0.0562747	0.583746
Q55852|Q55852_SYNY3	Sll0596 protein	sll0596	-0.475252	-1.15169	-0.0507851	-0.727219
P21697|PLAS_SYNY3	Plastocyanin	petE sll0199	-1.78856	-0.717995	-0.0495167	1.02104
P73392|Y1735_SYNY3	Uncharacterized protein sll1735	sll1735	-1.57452	-1.36921	-0.0434551	0.161856
Q55367|CYNS_SYNY3	Cyanate hydratase (Cyanase) (EC 4.2.1.104) (Cyanate hydrolase) (Cyanate lyase)	cynS slr0899	0.823058	0.967962	-0.0369892	0.107915
P74021|P74021_SYNY3	Hydrogenase small subunit	hoxY	-0.195412	-0.925962	-0.0350176	-0.765568
P73845|P73845_SYNY3	Sll1608 protein	sll1608	-0.97545	-1.47287	-0.0345008	-0.531924
P72740|DLDH_SYNY3	Dihydrolipoyl dehydrogenase (EC 1.8.1.4) (Dihydrolipoamide dehydrogenase) (LPD) (E3 component of pyruvate complex)	lpdA pdhD slr1096	-0.871082	-0.871798	-0.0334365	-0.0341523
P72751|P72751_SYNY3	Sll1036 protein	sll1036	-1.30998	-0.792878	-0.032767	0.484334
Q55652|Q55652_SYNY3	OppB in a binding protein-dependent transport system	sll0312	-0.920258	-1.10074	-0.0312945	-0.211777
P73339|P73339_SYNY3	DNA helicase (EC 3.6.4.12)	sll1121	-0.967309	-1.00159	-0.0282466	-0.0625267
P74281|P74281_SYNY3	Soluble hydrogenase 42 kD subunit	sll1559	0.758589	0.955268	-0.0282008	0.168479
P73175|P73175_SYNY3	CheY subfamily	sll1292	1.18419	1.48632	-0.0208975	0.28123
P74448|P74448_SYNY3	Slr0149 protein	slr0149	-1.13104	-1.05995	-0.0131289	0.0579618
P74121|P74121_SYNY3	Sll1884 protein	sll1884	0.907534	1.02591	-0.00729688	0.111078
P74185|P74185_SYNY3	Slr1273 protein	slr1273	-0.893195	-0.930949	-0.00363541	-0.0413895
P72901|P72901_SYNY3	Slr1065 protein	slr1065	1.76102	1.1375	-0.00217374	-0.625702
Q55436|Q55436_SYNY3	Slr0848 protein	slr0848	-0.95815	-1.06186	0.0194251	-0.0842819
P74795|P74795_SYNY3	Ssl0352 protein	ssl0352	1.97418	1.6878	0.0211074	-0.265276
P46445|CYC6_SYNY3	Cytochrome c6 (Cytochrome c-553) (Cytochrome c553) (Soluble cytochrome f)	petJ sll1796	4.53845	3.86688	0.0222435	-0.649321
Q55188|Q55188_SYNY3	Sll0691 protein	sll0691	-1.16627	-1.29648	0.0245132	-0.105691
P73643|P73643_SYNY3	Sll1762 protein	sll1762	-1.17703	-0.93833	0.0260779	0.264778
P73506|P73506_SYNY3	Ssr2406 protein	ssr2406	1.06484	1.20927	0.0289523	0.173381
P72906|P72906_SYNY3	Slr1070 protein	slr1070	-0.189781	-0.947571	0.0323003	-0.725489
Q55874|Y103_SYNY3	Uncharacterized protein sll0103	sll0103	0.0319525	-0.859803	0.0331834	-0.858572
P74605|P74605_SYNY3	Slr1572 protein	slr1572	0.196415	-0.943714	0.0351855	-1.10494
P73581|P73581_SYNY3	N-acetylmuramoyl-L-alanine amidase	amiA	-0.828838	-0.924394	0.0357087	-0.0598469
Q55508|TRPC_SYNY3	Indole-3-glycerol phosphate synthase (IGPS) (EC 4.1.1.48)	trpC slr0546	0.849581	0.704115	0.0382373	-0.107229
P74729|P74729_SYNY3	HrEpiB	sll0576	0.847871	0.614703	0.0411447	-0.192024
P73723|P73723_SYNY3	Succinate dehydrogenase iron-sulfur subunit (EC 1.3.5.1)	sdhB	-1.01135	-1.09929	0.0425797	-0.0453548
P72798|P72798_SYNY3	Ssr2998 protein	ssr2998	1.10277	0.972182	0.0460631	-0.0845286
P73597|P73597_SYNY3	Sll1306 protein	sll1306	0.698627	0.892861	0.0501595	0.244393
P74340|P74340_SYNY3	Beta-glucosidase	bgl	0.171532	0.87055	0.0600548	0.759073
Q55376|Q55376_SYNY3	Slr0912 protein	slr0912	0.916739	0.443153	0.0617065	-0.411879
Q55817|Q55817_SYNY3	Sll0488 protein	sll0488	-0.994319	-1.63192	0.0651906	-0.572406
P74426|P74426_SYNY3	Sll0359 protein	sll0359	0.425311	0.900836	0.0660534	0.541579
P72748|P72748_SYNY3	Slr1104 protein	slr1104	0.577859	0.935264	0.074393	0.431798
P74220|Y1534_SYNY3	Putative carboxypeptidase slr1534 (EC 3.4.16.-)	slr1534	-0.786531	-1.16931	0.0746517	-0.308125
P74750|DPO3A_SYNY3	DNA polymerase III subunit alpha (EC 2.7.7.7) [Cleaved into: Ssp dnaE intein] (Fragments)	dnaE-N slr0603; dnaE-C sll1572	0.727542	1.29484	0.0790145	0.646312
Q55624|Y755_SYNY3	Putative peroxiredoxin sll0755 (EC 1.11.1.15) (Thioredoxin reductase)	sll0755	0.369589	0.880845	0.0831375	0.594393
P74704|P74704_SYNY3	Slr1177 protein	slr1177	-0.978041	-0.659244	0.0853589	0.404156
P26533|ATPE_SYNY3	ATP synthase epsilon chain (ATP synthase F1 sector epsilon subunit) (F-ATPase epsilon subunit)	atpC atpE slr1330	-0.824721	-0.545169	0.0876134	0.367165
P72964|P72964_SYNY3	Ycf45 protein	ycf45	1.03424	0.651489	0.0893275	-0.293425
Q55536|Q55536_SYNY3	Xylose repressor	xylR	0.930068	1.0725	0.0893497	0.23178
P73263|THIO2_SYNY3	Thioredoxin-like protein slr1139	slr1139	0.854492	0.687956	0.0965036	-0.0700321
P73243|P73243_SYNY3	CheY subfamily	slr2024	0.879667	1.31645	0.0973466	0.534134
Q6ZEU6|Q6ZEU6_SYNY3	Sll5034 protein	sll5034	-0.59188	-1.21433	0.0987771	-0.523671
P72788|P72788_SYNY3	Slr1788 protein	slr1788	-0.18441	0.951144	0.101185	1.23674
P73451|NRTB_SYNY3	Nitrate import permease protein NrtB	nrtB sll1451	NaN	0.812777	0.102763	NaN
P73623|Y1773_SYNY3	Putative quercetin 2,3-dioxygenase sll1773 (Putative quercetinase) (EC 1.13.11.24) (Pirin-like protein sll1773)	sll1773	-0.0535622	-0.799628	0.10483	-0.641236
P74248|P74248_SYNY3	Slr1169 protein	slr1169	0.153117	1.26147	0.105001	1.21335
Q55710|THIOG_SYNY3	Bifunctional protein ThiO/ThiG [Includes: Probable FAD-dependent glycine oxidase (EC 1.4.3.19); Thiazole synthase (EC 2.8.1.10)]	thiO/thiG slr0633	1.03185	0.834937	0.108065	-0.0888449
P73450|NRTC_SYNY3	Nitrate import ATP-binding protein NrtC (EC 7.3.2.4)	nrtC sll1452	0.902888	0.887541	0.10975	0.0944036
Q55416|Q55416_SYNY3	OppC in a binding protein-dependent transport system	sll0833	-0.927491	-1.11421	0.11064	-0.0760775
Q55978|QUEF_SYNY3	NADPH-dependent 7-cyano-7-deazaguanine reductase (EC 1.7.1.13) (7-cyano-7-carbaguanine reductase) (NADPH-dependent nitrile oxidoreductase) (PreQ(0) reductase)	queF slr0711	0.837211	0.534008	0.117655	-0.185548
Q55174|Q55174_SYNY3	Ycf46 protein	ycf46	0.736576	0.89977	0.117921	0.281115
P73371|P73371_SYNY3	Slr2071 protein	slr2071	1.40319	1.20816	0.123636	-0.0713952
P73018|P73018_SYNY3	Slr1053 protein	slr1053	0.95229	0.802352	0.123648	-0.0262903
P54691|ILVE_SYNY3	Probable branched-chain-amino-acid aminotransferase (BCAT) (EC 2.6.1.42)	ilvE slr0032	0.531172	0.955173	0.12667	0.550671
P48576|LEU1_SYNY3	2-isopropylmalate synthase (EC 2.3.3.13) (Alpha-IPM synthase) (Alpha-isopropylmalate synthase)	leuA slr0186	0.811646	0.737896	0.128057	0.0543079
P72703|SPEB1_SYNY3	Agmatinase 1 (EC 3.5.3.11) (Agmatine ureohydrolase 1) (AUH 1)	speB1 sll0228	0.80666	0.0180372	0.132267	-0.656356
Q57456|Q57456_SYNY3	Slr0351 protein	slr0351	0.839774	0.932974	0.133245	0.226446
Q55861|Q55861_SYNY3	Slr0619 protein	slr0619	-0.622174	-0.920359	0.1391	-0.159085
Q55356|PSB28_SYNY3	Photosystem II reaction center Psb28 protein (Photosystem II 13 kDa protein) (Photosystem II reaction center W protein)	psb28 psbW sll1398	-1.50139	-1.59994	0.141867	0.043321
Q6ZEG5|Q6ZEG5_SYNY3	Sll7033 protein	sll7033	0.436532	0.917865	0.145744	0.627077
P72899|P72899_SYNY3	Slr1063 protein	slr1063	1.09768	1.09285	0.149445	0.144611
P74250|GPX1_SYNY3	Hydroperoxy fatty acid reductase gpx1 (EC 1.11.1.22)	gpx1 slr1171	0.66033	1.65241	0.150195	1.14228
P74283|P74283_SYNY3	Hydrogenase component	ssl3044	0.609012	0.956558	0.15265	0.500196
P73490|P73490_SYNY3	2-hydroxy-6-oxohepta-2,4-dienoate hydrolase	todF	1.06958	0.388841	0.157245	-0.523494
P74219|P74219_SYNY3	Slr1533 protein	slr1533	1.39671	1.57643	0.161474	0.341194
Q55725|MEND_SYNY3	2-succinyl-5-enolpyruvyl-6-hydroxy-3-cyclohexene-1-carboxylate synthase (SEPHCHC synthase) (EC 2.2.1.9)	menD sll0603	1.19939	NaN	0.163227	NaN
Q6ZEK3|Q6ZEK3_SYNY3	Uncharacterized protein	slr5127	-0.711276	-0.880376	0.169621	0.00052007
P74024|P74024_SYNY3	Hydrogenase subunit	hoxF	-0.847452	-0.968337	0.170027	0.0491422
Q55898|PPK1_SYNY3	Polyphosphate kinase (EC 2.7.4.1) (ATP-polyphosphate phosphotransferase) (Polyphosphoric acid kinase)	ppk sll0290	1.61001	1.01012	0.173065	-0.42683
P73194|P73194_SYNY3	Slr1699 protein	slr1699	1.31572	0.970085	0.174485	-0.171148
P72864|P72864_SYNY3	Carboxysome formation protein	ccmA	0.919622	0.347308	0.178249	-0.394065
Q55877|Q55877_SYNY3	Slr0106 protein	slr0106	-1.40492	-1.17957	0.179054	0.404397
P73769|MUTS_SYNY3	DNA mismatch repair protein MutS	mutS sll1165	0.849483	0.76793	0.180564	0.0990105
P50027|DNAJH_SYNY3	DnAJ-like protein slr0093	slr0093	1.141	0.291072	0.185091	-0.664833
P73189|P73189_SYNY3	Slr1397 protein	slr1397	0.681965	0.975542	0.191012	0.484589
P37367|ATA1_SYNY3	Cation-transporting ATPase pma1 (EC 7.2.2.-)	pma1 sll1614	-0.801938	-0.560126	0.19419	0.436002
P74677|P74677_SYNY3	Cytochrome b subunit of nitric oxide reductase	norB	-0.64115	-1.01764	0.194827	-0.181664
P74754|P74754_SYNY3	Slr0607 protein	slr0607	3.35969	2.86414	0.194972	-0.300578
P73213|P73213_SYNY3	Ssr2857 protein	ssr2857	3.14198	NaN	0.211477	NaN
Q55612|LPXD_SYNY3	UDP-3-O-acylglucosamine N-acyltransferase (EC 2.3.1.-)	lpxD slr0776	0.987338	0.254393	0.21452	-0.518426
P74358|P74358_SYNY3	Sll1528 protein	sll1528	1.12212	0.726461	0.214635	-0.181028
P73517|Y2422_SYNY3	Thylakoid membrane protein ssr2422	ssr2422	-1.05641	-0.923918	0.21782	0.350315
P26523|NU6C_SYNY3	NAD(P)H-quinone oxidoreductase chain 6 (EC 7.1.1.-) (NAD(P)H dehydrogenase I, chain 6) (NDH-1, chain 6)	ndhG sll0521	-0.714277	-1.04755	0.220273	-0.113
P74719|P74719_SYNY3	Sll1107 protein	sll1107	-0.595504	-0.902021	0.23377	-0.0727469
Q6ZEQ1|Q6ZEQ1_SYNY3	Sll5079 protein	sll5079	-1.01633	-1.13818	0.234472	0.112625
Q55639|Q55639_SYNY3	Sll0321 protein	sll0321	1.08276	0.812425	0.236317	-0.034022
P74183|P74183_SYNY3	UDP-N-acetyl-D-mannosaminuronic acid transferase	rffM	1.00122	1.09041	0.239946	0.329135
P72671|P72671_SYNY3	Slr0727 protein	slr0727	1.42485	1.61967	0.241049	0.435865
P74536|P74536_SYNY3	Slr1428 protein	slr1428	0.890615	NaN	0.246316	NaN
Q55171|Q55171_SYNY3	Slr0476 protein	slr0476	1.26681	-0.0379702	0.248491	-1.05629
P72843|P72843_SYNY3	Regulatory components of sensory transduction system	slr1305	1.96917	1.23857	0.250976	-0.479622
Q6YRQ8|Q6YRQ8_SYNY3	Slr6096 protein	slr6096	1.31247	1.19349	0.252596	0.133616
P72974|P72974_SYNY3	Sll1516 protein	sll1516	-1.16505	-2.00632	0.262826	-0.578447
P74743|P74743_SYNY3	Sll0564 protein	sll0564	0.931365	0.272283	0.26396	-0.395123
Q55627|Q55627_SYNY3	Sll0752 protein	sll0752	-0.656546	-0.904058	0.266934	0.0194213
P74494|NDK_SYNY3	Nucleoside diphosphate kinase (NDK) (NDP kinase) (EC 2.7.4.6) (Nucleoside-2-P kinase)	ndk ndkR sll1852	0.970098	0.777238	0.270899	0.0780379
Q6ZEQ0|Q6ZEQ0_SYNY3	Non-heme chloroperoxidase	sll5080	-0.585389	-0.886968	0.280439	-0.0211391
Q6ZEC0|Q6ZEC0_SYNY3	WYL domain-containing protein	sll7078	-0.842898	-1.11989	0.286379	0.00938225
P73560|GCSH_SYNY3	Glycine cleavage system H protein	gcvH slr0879	-0.776747	-0.994598	0.291883	0.0740318
P74290|FPG_SYNY3	Formamidopyrimidine-DNA glycosylase (Fapy-DNA glycosylase) (EC 3.2.2.23) (DNA-(apurinic or apyrimidinic site) lyase MutM) (AP lyase MutM) (EC 4.2.99.18)	mutM fpg slr1689	-0.067845	-1.08792	0.293929	-0.726148
P73049|P73049_SYNY3	Slr1768 protein	slr1768	-1.51689	-1.85407	0.295879	-0.0413049
P72704|PPI1_SYNY3	Probable peptidyl-prolyl cis-trans isomerase sll0227 (PPIase sll0227) (EC 5.2.1.8) (Rotamase sll0227)	sll0227	-0.791749	-0.904099	0.29779	0.185441
P74375|P74375_SYNY3	Slr0442 protein	slr0442	-1.69366	-0.598345	0.299161	1.39448
Q55887|Q55887_SYNY3	Slr0111 protein	slr0111	-0.675962	-1.78314	0.30234	-0.804836
P74483|P74483_SYNY3	Slr1931 protein	slr1931	0.12819	0.802453	0.305205	0.979468
P74789|P74789_SYNY3	Sll0319 protein	sll0319	1.40492	0.912434	0.307624	-0.184861
Q55370|MOCBA_SYNY3	Molybdenum cofactor biosynthesis bifunctional protein [Includes: Cyclic pyranopterin monophosphate synthase (EC 4.6.1.17) (Molybdenum cofactor biosynthesis protein C); Probable molybdenum cofactor guanylyltransferase (MoCo guanylyltransferase) (EC 2.7.7.77) (GTP:molybdopterin guanylyltransferase) (Mo-MPT guanylyltransferase) (Molybdopterin guanylyltransferase) (Molybdopterin-guanine dinucleotide …	moaC/mobA slr0902	0.757891	1.23118	0.308289	0.781575
P74694|P74694_SYNY3	Slr0455 protein	slr0455	0.16544	-0.838252	0.312578	-0.691114
P73267|P73267_SYNY3	Sll1080 protein	sll1080	-1.05572	-1.79014	0.314653	-0.419767
P73021|P73021_SYNY3	DNA replication and repair protein RecF	slr1056	0.210491	-0.895847	0.316299	-0.790038
P73604|P73604_SYNY3	Slr1853 protein	slr1853	2.55367	2.34138	0.319389	0.107098
P74392|P74392_SYNY3	Sll0274 protein	sll0274	-0.924042	-0.824612	0.326155	0.425585
P74341|P74341_SYNY3	Sll1537 protein	sll1537	0.506976	1.10982	0.327656	0.930503
P74022|P74022_SYNY3	Hydrogenase subunit	hoxU	-0.918692	-1.44917	0.331118	-0.199365
Q55585|GABD_SYNY3	Probable succinate-semialdehyde dehydrogenase [NADP(+)] (SSDH) (EC 1.2.1.79)	gabD slr0370	-0.427717	-0.838834	0.335069	-0.0760479
Q06473|COX1_SYNY3	Cytochrome c oxidase subunit 1 (EC 1.9.3.1) (Cytochrome aa3 subunit 1) (Cytochrome c oxidase polypeptide I) (Oxidase aa(3) subunit 1)	ctaD slr1137	1.13152	1.05955	0.335696	0.263732
P73789|PPI2_SYNY3	Peptidyl-prolyl cis-trans isomerase slr1251 (PPIase slr1251) (EC 5.2.1.8) (Rotamase slr1251)	slr1251	0.843992	0.22758	0.342269	-0.274144
P74576|SPEA1_SYNY3	Biosynthetic arginine decarboxylase 1 (ADC 1) (EC 4.1.1.19)	speA1 speA slr0662	0.81614	0.15781	0.348073	-0.310257
P74352|RPOZ_SYNY3	DNA-directed RNA polymerase subunit omega (RNAP omega subunit) (EC 2.7.7.6) (RNA polymerase omega subunit) (Transcriptase subunit omega)	rpoZ ssl2982	0.861937	0.495541	0.35132	-0.0150763
Q55689|Q55689_SYNY3	Glucose-1-phosphate thymidylyltransferase	rfbA	1.56919	0.970851	0.354504	-0.24384
Q55595|LGUL_SYNY3	Probable lactoylglutathione lyase (EC 4.4.1.5) (Aldoketomutase) (Glyoxalase I) (Glx I) (Ketone-aldehyde mutase) (Methylglyoxalase) (S-D-lactoylglutathione methylglyoxal lyase)	gloA slr0381	1.09502	0.627259	0.357848	-0.109913
P73217|P73217_SYNY3	Sll1570 protein	sll1570	0.09327	-1.15465	0.360144	-0.887781
P74681|P74681_SYNY3	Sll0447 protein	sll0447	0.917731	1.35642	0.375156	0.813849
P73639|Y1766_SYNY3	Uncharacterized protein sll1766	sll1766	1.07905	0.737601	0.382786	0.0413342
P73909|P73909_SYNY3	Slr2084 protein	slr2084	-0.763686	-1.11078	0.384839	0.0377413
P72931|OBG_SYNY3	GTPase Obg (EC 3.6.5.-) (GTP-binding protein Obg)	obg slr1090	0.93859	-0.251033	0.387222	-0.802402
P73725|P73725_SYNY3	ABC transporter	sll1623	0.894931	0.445651	0.387326	-0.0619532
P74260|GLPK_SYNY3	Glycerol kinase (EC 2.7.1.30) (ATP:glycerol 3-phosphotransferase) (Glycerokinase) (GK)	glpK slr1672	-0.903315	-0.637921	0.402072	0.667466
P73872|P73872_SYNY3	Sll0254 protein	sll0254	1.78024	1.45005	0.407759	0.0775687
P19050|NDHK1_SYNY3	NAD(P)H-quinone oxidoreductase subunit K 1 (EC 7.1.1.-) (NAD(P)H dehydrogenase I subunit K 1) (NDH-1 subunit K 1) (NDH-K 1)	ndhK1 psbG slr1280	-0.277511	-0.974966	0.40909	-0.288365
P32421|NU4C1_SYNY3	NAD(P)H-quinone oxidoreductase chain 4-1 (EC 7.1.1.-) (NAD(P)H dehydrogenase I, subunit D-1) (NDH-1, chain 4-1)	ndhD1 ndhD slr0331	1.04958	2.85382	0.412355	2.21659
P73440|Y1459_SYNY3	Putative 5'-nucleotidase alr3139 (EC 3.1.3.5) (Nucleoside 5'-monophosphate phosphohydrolase)	sll1459	-0.205073	-1.17963	0.414569	-0.559989
P73690|YC51L_SYNY3	Ycf51-like protein	sll1702	0.852523	-0.0756124	0.430474	-0.497662
Q55531|Q55531_SYNY3	Sll0301 protein	sll0301	-0.664214	-0.848431	0.455098	0.270881
P73999|P73999_SYNY3	Sll1241 protein	sll1241	0.487081	1.35608	0.455318	1.32432
P74189|P74189_SYNY3	General secretion pathway protein D	gspD	1.39111	1.102	0.459574	0.170464
P73912|CCS1_SYNY3	Cytochrome c biogenesis protein CcsB	ccsB ccs1 slr2087	-0.124552	-0.877955	0.465127	-0.288276
Q55765|Q55765_SYNY3	RNA-binding protein	slr0193	0.202366	-0.957916	0.480221	-0.680061
P73934|P73934_SYNY3	Slr2105 protein	slr2105	-0.558597	-1.16492	0.483393	-0.122928
P74586|P74586_SYNY3	2-hydroxyaciddehydrogenase	ddh	1.62992	1.06387	0.488418	-0.077631
P72959|P72959_SYNY3	Slr0688 protein	slr0688	-1.50646	-0.926046	0.492178	1.0726
P74286|P74286_SYNY3	Succinyl-CoA synthetase	sucD	1.67948	0.663242	0.493032	-0.523206
Q55798|QUED_SYNY3	6-carboxy-5,6,7,8-tetrahydropterin synthase (CPH4 synthase) (EC 4.1.2.50) (Queuosine biosynthesis protein QueD)	queD slr0078	1.31411	0.672252	0.496024	-0.145832
Q6ZET8|Q6ZET8_SYNY3	Sll5042 protein	sll5042	-0.977371	-0.668957	0.497089	0.805503
P72660|LEP1_SYNY3	Probable signal peptidase I-1 (SPase I-1) (EC 3.4.21.89) (Leader peptidase I-1)	lepB1 sll0716	1.19586	0.0364984	0.497582	-0.661783
Q6YRQ4|Q6YRQ4_SYNY3	Slr6100 protein	slr6100	1.04062	WT48_only	0.518622	NaN
Q6ZEG4|Q6ZEG4_SYNY3	Sll7034 protein	sll7034	-0.888369	-1.04278	0.537426	0.38302
P73390|PHAC_SYNY3	Poly(3-hydroxyalkanoate) polymerase subunit PhaC (PHA polymerase) (EC 2.3.1.-) (PHB synthase subunit PhaC) (Poly(3-hydroxybutyrate) polymerase subunit PhaC) (PHB polymerase) (Poly(hydroxyalkanoic acid) synthase subunit PhaC) (PHA synthase) (Polyhydroxyalkanoic acid synthase subunit PhaC)	phaC phbC slr1830	1.48775	0.114613	0.557226	-0.815915
P73951|FABH_SYNY3	3-oxoacyl-[acyl-carrier-protein] synthase 3 (EC 2.3.1.180) (3-oxoacyl-[acyl-carrier-protein] synthase III) (Beta-ketoacyl-ACP synthase III) (KAS III)	fabH slr1511	1.47766	0.92296	0.566231	0.0115318
P72976|P72976_SYNY3	Slr1597 protein	slr1597	1.0006	0.360802	0.587724	-0.0520738
P74464|P74464_SYNY3	General secretion pathway protein F	gspF	0.398081	-0.809397	0.588882	-0.618596
P77971|Y94X_SYNY3	Uncharacterized protein sll0944	sll0944	1.63457	0.521678	0.597185	-0.51571
P74254|P74254_SYNY3	Slr1173 protein	slr1173	-2.14772	-2.48236	0.618429	0.283791
P73393|P73393_SYNY3	Sll1734 protein	sll1734	-0.330375	-1.2882	0.624428	-0.333399
P74108|P74108_SYNY3	Slr1968 protein	slr1968	-0.273906	-1.16898	0.645308	-0.249764
P74749|P74749_SYNY3	Sll0563 protein	sll0563	-0.269337	-1.73566	0.647658	-0.818667
P73948|P73948_SYNY3	Slr1508 protein	slr1508	1.22232	-0.0284344	0.648484	-0.602267
P74588|P74588_SYNY3	Slr1557 protein	slr1557	-0.0270774	-1.17266	0.650196	-0.495382
P74584|P74584_SYNY3	Slr0667 protein	slr0667	1.23456	0.898055	0.65251	0.316001
P74259|P74259_SYNY3	Slr1670 protein	slr1670	-0.787781	-1.16534	0.667379	0.289822
Q6YRT3|Q6YRT3_SYNY3	Slr6012 protein (Slr6071 protein)	slr6012 slr6071	-0.663066	-0.807278	0.685415	0.541203
Q6ZED4|Q6ZED4_SYNY3	Uncharacterized protein	sll7064	-1.71766	-0.713007	0.68647	1.69112
P72814|P72814_SYNY3	Slr1800 protein	slr1800	0.519349	-0.831073	0.695239	-0.655183
P74533|RECR_SYNY3	Recombination protein RecR	recR slr1426	-0.504953	-1.59505	0.700055	-0.390043
Q6YRW2|Q6YRW2_SYNY3	Slr6042 protein	slr6042	-2.95496	-4.49677	0.714622	-0.827184
P73159|P73159_SYNY3	Cytochrome oxidase d subunit I	cydA	1.70195	0.519043	0.748674	-0.434231
Q55121|Y436_SYNY3	Uncharacterized protein slr0436	slr0436	-0.119874	-0.87732	0.762037	0.00459099
Q6ZE62|Q6ZE62_SYNY3	Slr8030 protein	slr8030	0.547559	-1.35801	0.770708	-1.13486
P73862|P73862_SYNY3	Rubisco operon transcriptional regulator	rbcR	1.83477	0.766375	0.779984	-0.288411
Q55200|SPHX_SYNY3	Protein SphX	sphX sll0679	4.9251	5.04332	0.785226	0.903438
P74755|HIS2_SYNY3	Histidine biosynthesis bifunctional protein HisIE [Includes: Phosphoribosyl-AMP cyclohydrolase (PRA-CH) (EC 3.5.4.19); Phosphoribosyl-ATP pyrophosphatase (PRA-PH) (EC 3.6.1.31)]	hisI hisIE slr0608	1.49513	0.550362	0.794015	-0.150758
P73753|P73753_SYNY3	LmbP protein	lmbP	1.32217	0.434682	0.82387	-0.0636139
Q6ZE77|Q6ZE77_SYNY3	ParA family plasmid partitioning protein	slr8015	0.18316	-1.2418	0.85266	-0.572304
P74644|KAIA_SYNY3	Circadian clock protein KaiA	kaiA slr0756	1.0683	0.47397	0.87018	0.275852
P73536|P73536_SYNY3	Sll1274 protein	sll1274	2.28336	0.67817	0.909323	-0.695869
Q6YRW0|Q6YRW0_SYNY3	Slr6044 protein	slr6044	-0.0266991	-1.65376	0.937436	-0.689624
Q55360|Q55360_SYNY3	Sll0888 protein	sll0888	-0.256498	-1.87232	0.969503	-0.646322
P73410|CYSK_SYNY3	Cysteine synthase (CSase) (EC 2.5.1.47) (O-acetylserine (thiol)-lyase) (OAS-TL) (O-acetylserine sulfhydrylase)	cysK slr1842	0.995313	0.423127	1.054	0.481813
P73231|P73231_SYNY3	Slr2011 protein	slr2011	2.64143	1.13606	1.10354	-0.401826
P73785|P73785_SYNY3	Phosphate-binding protein	pstS	7.11514	8.22799	1.227	2.33986
P74615|Y1483_SYNY3	Uncharacterized protein sll1483	sll1483	3.50343	NaN	1.29823	NaN
P73545|PHAP_SYNY3	Phasin PhaP (GA13)	phaP ssl2501	3.24357	WT48_only	1.31783	NaN
P73953|P73953_SYNY3	Slr1512 protein	slr1512	1.53798	-0.992252	1.3316	-1.19863
P73066|P73066_SYNY3	Ycf23 protein	ycf23	1.83058	1.59072	1.37035	1.1305
Q55460|CMPA_SYNY3	Bicarbonate-binding protein CmpA	cmpA slr0040	-2.82894	-5.67914	2.07788	-0.772321
Q6ZED1|Q6ZED1_SYNY3	Uncharacterized protein	sll7067	-2.56325	WT0_only	Delta48_only	2.88238
Q6YRW5|Q6YRW5_SYNY3;Q55943|Q55943_SYNY3	Slr6039 protein	slr6039	Delta_0_only	-5.45974	NaN	0.621831
Q55699|Q55699_SYNY3	Sll0198 protein	sll0198	NaN	-0.80739	NaN	NaN
P72977|P72977_SYNY3	16.6 kDa small heat shock protein, molecular chaperon	hsp17	Delta_0_only	0.887336	NaN	0.942509
P72664|P72664_SYNY3	Sll0710 protein	sll0710	NaN	-0.954602	NaN	-0.611231
P74003|PRMC_SYNY3	Release factor glutamine methyltransferase (RF MTase) (EC 2.1.1.297) (M.Ssp6803HemKP) (N5-glutamine methyltransferase PrmC) (Protein-(glutamine-N5) MTase PrmC) (Protein-glutamine N-methyltransferase PrmC)	prmC sll1237	NaN	-1.32926	NaN	-0.36455
Q55519|Q55519_SYNY3	Sll0525 protein	sll0525	NaN	-0.882599	NaN	-0.282321
P72713|P72713_SYNY3	Ssl0410 protein	ssl0410	NaN	0.889914	NaN	NaN
P73420|P73420_SYNY3	Slr1535 protein	slr1535	-1.83454	NaN	NaN	0.842595
P73237|P73237_SYNY3	Slr2017 protein	slr2017	-1.09976	NaN	NaN	NaN
P73065|P73065_SYNY3	Sll1946 protein	sll1946	-0.834599	NaN	NaN	0.942451
P73338|P73338_SYNY3	Sll1123 protein	sll1123	NaN	-0.936092	WT48_only	-0.37111
Q55487|Y501_SYNY3	Uncharacterized glycosyltransferase sll0501 (EC 2.4.-.-)	sll0501	Delta48_only	NaN	-0.55222	NaN
Q55195|PSTB2_SYNY3	Phosphate import ATP-binding protein PstB 2 (EC 7.3.2.1) (ABC phosphate transporter 2) (Phosphate-transporting ATPase 2)	pstB2 sll0684	NaN	WT48_only	0.436351	NaN
P73148|P73148_SYNY3	Sll0985 protein	sll0985	0.382387	WT48_only	0.689978	NaN
P73737|MURI_SYNY3	Glutamate racemase (EC 5.1.1.3)	murI slr1746	Delta48_only	NaN	0.745199	NaN
P74548|CYSA_SYNY3	Sulfate/thiosulfate import ATP-binding protein CysA (EC 7.3.2.3) (Sulfate-transporting ATPase)	cysA slr1455	Delta48_only	NaN	0.75438	NaN
P73372|P73372_SYNY3	Sll1969 protein	sll1969	NaN	WT48_only	0.755747	NaN
P73055|Y3122_SYNY3	Uncharacterized protein ssr3122	ssr3122	0.111156	WT48_only	-0.735192	NaN
P73345|SMF_SYNY3	Protein Smf	smf slr1197	Delta48_only	0.212371	-0.710674	NaN
P72833|P72833_SYNY3	Sll1193 protein	sll1193	0.00161552	WT48_only	-0.695493	NaN
P74626|P74626_SYNY3	OmpR subfamily	slr1584	-0.466942	WT48_only	-0.497357	NaN
P72619|P72619_SYNY3	Sll1396 protein	sll1396	Delta48_only	NaN	-0.496422	NaN
P73571|LFTR_SYNY3	Leucyl/phenylalanyl-tRNA--protein transferase (EC 2.3.2.6) (L/F-transferase) (Leucyltransferase) (Phenyalanyltransferase)	aat sll0869	-0.00972366	WT48_only	-0.473558	NaN
P74014|P74014_SYNY3	Hybrid sensory kinase	sll1229	NaN	WT48_only	-0.467368	NaN
P72809|P72809_SYNY3	PleD gene product	pleD	NaN	WT48_only	-0.459647	NaN
P73927|P73927_SYNY3	Hybrid sensory kinase	slr2099	-0.0156129	WT48_only	-0.446997	NaN
P72891|P72891_SYNY3	Slr1613 protein	slr1613	Delta48_only	WT48_only	-0.419753	NaN
P73835|P73835_SYNY3	Sll1902 protein	sll1902	0.440685	WT48_only	-0.37884	NaN
Q55396|Q55396_SYNY3	Sll0547 protein	sll0547	NaN	WT48_only	-0.348194	NaN
P74202|P74202_SYNY3	Slr1287 protein	slr1287	Delta48_only	WT48_only	-0.328522	NaN
P72913|Y1765_SYNY3	UPF0150 protein ssr1765	ssr1765	NaN	WT48_only	-0.321494	NaN
P74404|P74404_SYNY3	Sll0263 protein	sll0263	NaN	WT48_only	-0.269791	NaN
P74451|P74451_SYNY3	Serine/threonine protein kinase	slr0152	Delta48_only	NaN	-0.207422	NaN
P74440|P74440_SYNY3	Slr0408 protein	slr0408	Delta48_only	WT48_only	-0.144313	NaN
Q55897|Q55897_SYNY3	Slr0121 protein	slr0121	Delta48_only	NaN	-0.126396	NaN
P74291|P74291_SYNY3	Slr1690 protein	slr1690	0.574071	WT48_only	-0.0727234	NaN
P74718|P74718_SYNY3	Slr1189 protein	slr1189	NaN	WT48_only	-0.0667788	NaN
P73011|P73011_SYNY3	PleD	pleD	NaN	WT48_only	-0.055481	NaN
P72774|P72774_SYNY3	Lysine decarboxylase	cad	Delta48_only	NaN	-0.0389255	NaN
P73689|SPPA_SYNY3	Protease 4 (EC 3.4.21.-) (Endopeptidase IV) (Protease IV homolog) (Signal peptide peptidase)	sppA sll1703	Delta48_only	WT48_only	-0.0248152	NaN
Q55158|RIBD_SYNY3	Riboflavin biosynthesis protein RibD [Includes: Diaminohydroxyphosphoribosylaminopyrimidine deaminase (DRAP deaminase) (EC 3.5.4.26) (Riboflavin-specific deaminase); 5-amino-6-(5-phosphoribosylamino)uracil reductase (EC 1.1.1.193) (HTP reductase)]	ribD slr0066	Delta48_only	NaN	0.0378138	NaN
Q55764|Q55764_SYNY3	Slr0192 protein	slr0192	0.965751	WT48_only	0.0407728	NaN
P73161|TRMB_SYNY3	tRNA (guanine-N(7)-)-methyltransferase (EC 2.1.1.33) (tRNA (guanine(46)-N(7))-methyltransferase) (tRNA(m7G46)-methyltransferase)	trmB sll1300	NaN	WT48_only	0.0581945	NaN
P73687|P73687_SYNY3	Sensory transduction histidine kinase	slr1805	Delta48_only	NaN	0.058773	NaN
P73524|P73524_SYNY3	Sll1350 protein	sll1350	NaN	WT48_only	0.0910422	NaN
Q55708|Q55708_SYNY3	Slr0630 protein	slr0630	NaN	WT48_only	0.0937093	NaN
P74080|P74080_SYNY3	Slr1343 protein	slr1343	0.0858498	WT48_only	0.0952727	NaN
Q55197|Q55197_SYNY3	Phosphate transport system permease protein PstA	pstA	Delta48_only	WT48_only	0.141159	NaN
Q55377|Q55377_SYNY3	Slr0913 protein	slr0913	0.647762	WT48_only	0.215422	NaN
Q6ZEI4|Q6ZEI4_SYNY3	CRISPR_Cas6 domain-containing protein	slr7014	NaN	WT48_only	0.223953	NaN
Q6YRQ7|Q6YRQ7_SYNY3	Type I site-specific deoxyribonuclease	slr6097	0.926519	WT48_only	0.238257	NaN
P72627|P72627_SYNY3	Slr1114 protein	slr1114	Delta48_only	NaN	0.238418	NaN
Q55661|Q55661_SYNY3	Nuclease SbcCD subunit D	sbcD sll0021	Delta48_only	NaN	0.260786	NaN
Q55654|Q55654_SYNY3	Slr0358 protein	slr0358	Delta48_only	NaN	0.278515	NaN
Q6YS03|Q6YS03_SYNY3	Two-component hybrid sensor and regulator	slr6001	NaN	WT48_only	0.314139	NaN
P73633|Y1875_SYNY3	Uncharacterized protein slr1875	slr1875	Delta48_only	WT48_only	0.396387	NaN
P72789|P72789_SYNY3	Slr1789 protein	slr1789	0.150553	WT48_only	0.397603	NaN
P74321|P74321_SYNY3	Sll0910 protein	sll0910	0.564672	WT48_only	0.40884	NaN
Q55198|Q55198_SYNY3	Phosphate transport system permease protein	pstC	Delta48_only	WT48_only	0.439074	NaN
P74097|P74097_SYNY3	Slr1959 protein	slr1959	NaN	WT48_only	0.45586	NaN
P73567|P73567_SYNY3	Regulation of penicillin binding protein 5 production	psr	Delta48_only	WT48_only	0.492876	NaN
Q55415|Q55415_SYNY3	Low affinity sulfate transporter	sll0834	Delta48_only	WT48_only	0.529917	NaN
Q6ZEX5|Q6ZEX5_SYNY3	Slr5005 protein	slr5005	Delta48_only	0.174439	0.607573	NaN
P72723|DFA2_SYNY3	Putative diflavin flavoprotein A 2 (EC 1.-.-.-)	dfa2 sll0217	Delta48_only	NaN	0.683811	NaN
Q6ZEH0|Q6ZEH0_SYNY3	Sll7028 protein	sll7028	Delta48_only	WT48_only	0.716752	NaN
Q55582|Q55582_SYNY3	Slr0364 protein	slr0364	Delta48_only	WT48_only	0.745217	NaN
P72811|COFH_SYNY3	5-amino-6-(D-ribitylamino)uracil--L-tyrosine 4-hydroxyphenyl transferase (EC 2.5.1.147) (FO synthase subunit 2)	cofH sll1659	NaN	WT48_only	0.746641	NaN
P73666|P73666_SYNY3	RNA polymerase sigma factor	rpoD	Delta48_only	NaN	0.747436	NaN
P73710|P73710_SYNY3	RNA polymerase sigma factor	rpoD	Delta48_only	NaN	0.763741	NaN
Q6ZES0|Q6ZES0_SYNY3	Two-component hybrid sensor and regulator	sll5060	Delta48_only	NaN	0.939727	NaN
P73786|P73786_SYNY3	Phosphate transport system permease protein	pstC	Delta48_only	WT48_only	1.06827	NaN
P72972|P72972_SYNY3	PatA subfamily	slr1594	Delta48_only	NaN	1.2402	NaN
P72823|NU4C2_SYNY3	NAD(P)H-quinone oxidoreductase chain 4-2 (EC 7.1.1.-) (NAD(P)H dehydrogenase I, subunit D-2) (NDH-1, chain 4-2)	ndhD2 slr1291	Delta48_only	NaN	Delta48_only	NaN
P72971|P72971_SYNY3	Slr1593 protein	slr1593	Delta48_only	NaN	Delta48_only	NaN
P73256|P73256_SYNY3	Sigma factor SibG regulation protein RsbU	slr2031	Delta48_only	NaN	Delta48_only	NaN
P73322|P73322_SYNY3	Ycf21 gene product	ycf21	Delta48_only	NaN	Delta48_only	NaN
P73431|P73431_SYNY3	RNA polymerase sigma-E factor	rpoE	Delta48_only	NaN	Delta48_only	NaN
P74160|P74160_SYNY3	Slr1474 protein	slr1474	Delta48_only	NaN	Delta48_only	NaN
P74329|P74329_SYNY3	Slr0957 protein	slr0957	Delta48_only	NaN	Delta48_only	NaN
P74414|P74414_SYNY3	Slr0292 protein	slr0292	Delta48_only	NaN	Delta48_only	NaN
P74648|P74648_SYNY3	Sll0722 protein	sll0722	Delta48_only	NaN	Delta48_only	NaN
P74670|P74670_SYNY3	Response regulator like protein	sll1544	Delta48_only	NaN	Delta48_only	NaN
P74714|UCRIA_SYNY3	Cytochrome b6-f complex iron-sulfur subunit 1 (EC 7.1.1.6) (Plastohydroquinone:plastocyanin oxidoreductase iron-sulfur protein 1) (ISP 1) (RISP 1) (Rieske iron-sulfur protein 1)	petC1 slr1185	Delta48_only	NaN	Delta48_only	NaN
Q55175|Q55175_SYNY3	Slr0482 protein	slr0482	Delta48_only	NaN	Delta48_only	NaN
Q55583|Q55583_SYNY3	Slr0366 protein	slr0366	Delta48_only	NaN	Delta48_only	NaN
Q55749|SUMT_SYNY3	Uroporphyrinogen-III C-methyltransferase (Urogen III methylase) (EC 2.1.1.107) (SUMT) (Uroporphyrinogen III methylase) (UROM)	cobA sll0378	Delta48_only	NaN	Delta48_only	NaN
Q55856|Q55856_SYNY3	ABC transporter	slr0615	Delta48_only	NaN	Delta48_only	NaN
Q55935|Q55935_SYNY3	Cation or drug efflux system protein	slr0794	Delta48_only	NaN	Delta48_only	NaN
Q6YRP6|Q6YRP6_SYNY3	Slr6108 protein	slr6108	Delta48_only	NaN	Delta48_only	NaN
Q6ZE63|Q6ZE63_SYNY3	Resolvase	slr8029	Delta48_only	NaN	Delta48_only	NaN
Q6ZED0|Q6ZED0_SYNY3	Slr7068 protein	slr7068	Delta48_only	NaN	Delta48_only	NaN
Q6ZEQ4|Q6ZEQ4_SYNY3	Sll5076 protein	sll5076	Delta48_only	NaN	Delta48_only	NaN
Q55989|Q55989_SYNY3	Sll0744 protein	sll0744	-0.138528	WT0_only	Delta48_only	-0.00727526
Q55906|Q55906_SYNY3	Slr0302 protein	slr0302	0.339905	WT0_only	Delta48_only	-0.577969
P74190|P74190_SYNY3	Sll1174 protein	sll1174	0.440838	WT0_only	Delta48_only	-0.00875823
Q55440|Q55440_SYNY3	Sucrose phosphate synthase	sps	NaN	WT0_only	Delta48_only	NaN
Q6ZET4|Q6ZET4_SYNY3	Uncharacterized protein	sll5046	-0.389579	NaN	Delta48_only	NaN
P74319|P74319_SYNY3	Slr0950 protein	slr0950	-0.25828	NaN	Delta48_only	0.0758286
Q55955|Q55955_SYNY3	Sll0779 protein	sll0779	-0.141725	NaN	Delta48_only	NaN
P74313|ARSC_SYNY3	Glutaredoxin arsenate reductase (EC 1.20.4.1) (Low molecular weight protein-tyrosine-phosphatase) (EC 3.1.3.48) (Protein ArsC) (SynArsC) (rSynArsC)	arsC slr0946	0.173467	NaN	Delta48_only	NaN
P73084|P73084_SYNY3	Ferric uptake regulation protein	fur	0.253663	NaN	Delta48_only	NaN
Q55539|Q55539_SYNY3	Unidentified open reading frame	sll0296	0.568298	NaN	Delta48_only	NaN
P73094|P73094_SYNY3	Slr2052 protein	slr2052	NaN	NaN	Delta48_only	NaN
P73519|P73519_SYNY3	Sensory transduction histidine kinase	sll1353	NaN	NaN	Delta48_only	NaN
P73691|P73691_SYNY3	Slr1807 protein	slr1807	NaN	NaN	Delta48_only	NaN
P73993|P73993_SYNY3	Slr2126 protein	slr2126	NaN	NaN	Delta48_only	NaN
Q55670|Q55670_SYNY3	Uncharacterized protein	rbcX	NaN	NaN	Delta48_only	NaN
Q55784|Q55784_SYNY3	Slr0211 protein	slr0211	NaN	NaN	Delta48_only	NaN
P72721|DFA4_SYNY3	Putative diflavin flavoprotein A 4 (EC 1.-.-.-)	dfa4 sll0219	NaN	NaN	Delta48_only	NaN
Q55418|DNAB_SYNY3	Replicative DNA helicase (EC 3.6.4.12) [Cleaved into: Ssp dnaB intein]	dnaB slr0833	NaN	NaN	Delta48_only	NaN
Q55601|Q55601_SYNY3	Slr0386 protein	slr0386	NaN	NaN	Delta48_only	NaN
Q55841|Q55841_SYNY3	Arabinofuranosidase	abfB	Delta_0_only	NaN	NaN	NaN
P72606|P72606_SYNY3	Slr1485 protein	slr1485	Delta_0_only	NaN	NaN	NaN
P73796|URE3_SYNY3	Urease subunit gamma (EC 3.5.1.5) (Urea amidohydrolase subunit gamma)	ureA slr1256	Delta_0_only	NaN	NaN	NaN
P74676|Y451_SYNY3	UPF0039 protein sll0451	sll0451	Delta_0_only	NaN	NaN	NaN
P74485|P74485_SYNY3	Sll1863 protein	sll1863	Delta_0_only	WT0_only	NaN	NaN
Q6YRU9|Q6YRU9_SYNY3	Sll6055 protein	sll6055	Delta_0_only	WT0_only	NaN	NaN
P73085|P73085_SYNY3	Periplasmic binding protein component of an ABC type zinc uptake transporter	zntC	Delta_0_only	WT0_only	NaN	NaN
P73052|P73052_SYNY3	Slr1771 protein	slr1771	Delta_0_only	WT0_only	NaN	NaN
Q6ZED7|Q6ZED7_SYNY3	Uncharacterized protein	slr7061	Delta_0_only	WT0_only	NaN	NaN
P73010|P73010_SYNY3	Sec-independent protein translocase protein TatA	tatA slr1046	NaN	WT0_only	NaN	NaN
P74381|P74381_SYNY3	Sll0424 protein	sll0424	NaN	WT0_only	NaN	NaN
Q55462|CMPC_SYNY3	Bicarbonate transport ATP-binding protein CmpC (EC 7.6.2.-)	cmpC slr0043	NaN	WT0_only	NaN	NaN
Q55463|CMPD_SYNY3	Bicarbonate transport ATP-binding protein CmpD (EC 7.6.2.-)	cmpD slr0044	NaN	WT0_only	NaN	NaN
Q6ZEQ5|Q6ZEQ5_SYNY3	Sll5075 protein	sll5075	Delta_0_only	NaN	NaN	NaN
P74470|P74470_SYNY3	Ssl0242 protein	ssl0242	Delta_0_only	NaN	NaN	NaN
P73363|P73363_SYNY3	Ethylene response sensor protein	ETR1	Delta_0_only	NaN	NaN	NaN
P74486|P74486_SYNY3	Sll1862 protein	sll1862	Delta_0_only	NaN	NaN	NaN
P74637|P74637_SYNY3	Modification methylase	sll0729	Delta_0_only	NaN	NaN	NaN
Q6ZEV7|Q6ZEV7_SYNY3	Slr5023 protein	slr5023	Delta_0_only	-0.64673	NaN	NaN
Q55134|Q55134_SYNY3	Sll0071 protein	sll0071	Delta_0_only	-0.0410954	NaN	NaN
P72672|P72672_SYNY3	Slr0728 protein	slr0728	Delta_0_only	NaN	NaN	NaN
P74480|P74480_SYNY3	Slr1928 protein	slr1928	Delta_0_only	NaN	NaN	NaN
P72745|Y1101_SYNY3	Universal stress protein Slr1101 (USP Slr1101)	slr1101	Delta_0_only	NaN	NaN	NaN
P74246|Y1167_SYNY3	Uncharacterized oxidoreductase slr1167 (EC 1.1.-.-)	slr1167	NaN	WT0_only	NaN	-0.261024
Q59991|Q59991_SYNY3	Slr0042 protein	slr0042	NaN	WT0_only	NaN	-0.265006
P73125|Y1019_SYNY3	Uncharacterized isomerase slr1019 (EC 5.1.-.-)	slr1019	NaN	WT0_only	NaN	-0.754939
P74804|P74804_SYNY3	Ssl1464 protein	ssl1464	NaN	WT0_only	NaN	NaN
P72667|RSME_SYNY3	Ribosomal RNA small subunit methyltransferase E (EC 2.1.1.193) (16S rRNA m3U1498 methyltransferase)	rsmE slr0722	NaN	WT0_only	NaN	NaN
P73477|P73477_SYNY3	Slr1232 protein	slr1232	NaN	WT0_only	NaN	NaN
P72924|P72924_SYNY3	Sll1025 protein	sll1025	NaN	WT48_only	NaN	NaN
Q01904|Y2439_SYNY3	Uncharacterized protein ssr2439	ssr2439	NaN	WT48_only	NaN	NaN
Q6ZEX1|Q6ZEX1_SYNY3	Uncharacterized protein	ssr5009	NaN	WT48_only	NaN	NaN
P73402|P73402_SYNY3	Sll1723 protein	sll1723	NaN	WT48_only	NaN	NaN
P74146|P74146_SYNY3	Ssl2717 protein	ssl2717	NaN	WT48_only	NaN	NaN
Q55960|Q55960_SYNY3	Slr0698 protein	slr0698	NaN	WT48_only	NaN	NaN
Q6YRW1|Q6YRW1_SYNY3	Slr6043 protein	slr6043	-0.380546	WT0_only	NaN	NaN
P27178|ATP6_SYNY3	ATP synthase subunit a (ATP synthase F0 sector subunit a) (F-ATPase subunit 6)	atpB atpI sll1322	Delta48_only	NaN	NaN	NaN
P73485|P73485_SYNY3	Sll1132 protein	sll1132	Delta48_only	NaN	NaN	NaN
P74004|P74004_SYNY3	Hybrid sensory kinase	slr1324	Delta48_only	NaN	NaN	NaN
P74547|CYSW_SYNY3	Sulfate transport system permease protein CysW	cysW slr1454	Delta48_only	NaN	NaN	NaN
P74652|P74652_SYNY3	Haemolysin secretion ATP-binding protein	hlyB	Delta48_only	NaN	NaN	NaN
P74696|TRUB_SYNY3	tRNA pseudouridine synthase B (EC 5.4.99.25) (tRNA pseudouridine(55) synthase) (Psi55 synthase) (tRNA pseudouridylate synthase) (tRNA-uridine isomerase)	truB slr0457	Delta48_only	NaN	NaN	NaN
P77967|CRYD_SYNY3	Cryptochrome DASH	cry phr phrB sll1629	Delta48_only	NaN	NaN	NaN
Q55123|Q55123_SYNY3	Sll0405 protein	sll0405	Delta48_only	NaN	NaN	NaN
Q55795|Q55795_SYNY3	Sll0085 protein	sll0085	Delta48_only	NaN	NaN	NaN
Q57396|RUVB_SYNY3	Holliday junction ATP-dependent DNA helicase RuvB (EC 3.6.4.12)	ruvB sll0613	Delta48_only	NaN	NaN	NaN
P72855|Y964_SYNY3	Uncharacterized protein slr0964	slr0964	Delta48_only	NaN	NaN	NaN
P73391|P73391_SYNY3	Sll1736 protein	sll1736	Delta48_only	NaN	NaN	NaN
P74141|P74141_SYNY3	3-chlorobenzoate-3,4-dioxygenase	cbaB	Delta48_only	NaN	NaN	NaN
Q55862|Q55862_SYNY3	Sll0588 protein	sll0588	Delta_0_only	-0.647296	WT48_only	-0.51621
P72806|P72806_SYNY3	Sll1664 protein	sll1664	Delta_0_only	-0.386029	WT48_only	-0.320986
Q55698|Q55698_SYNY3	Slr0226 protein	slr0226	Delta_0_only	-0.142565	WT48_only	1.27769
Q6ZEC5|Q6ZEC5_SYNY3	Slr7073 protein	slr7073	Delta_0_only	-0.0953267	WT48_only	0.328419
P73139|P73139_SYNY3	Slr1028 protein	slr1028	Delta_0_only	0.0058047	WT48_only	0.424656
P45451|Y1247_SYNY3	Uncharacterized protein sll1247	sll1247	Delta_0_only	0.307714	WT48_only	0.109123
P74793|P74793_SYNY3	Ssr0693 protein	ssr0693	Delta_0_only	0.336115	WT48_only	0.644912
P72828|TRMD_SYNY3	tRNA (guanine-N(1)-)-methyltransferase (EC 2.1.1.228) (M1G-methyltransferase) (tRNA [GM37] methyltransferase)	trmD sll1198	NaN	WT48_only	WT48_only	NaN
P73240|P73240_SYNY3	Sll1921 protein	sll1921	NaN	WT48_only	WT48_only	NaN
P74034|TSAD_SYNY3	tRNA N6-adenosine threonylcarbamoyltransferase (EC 2.3.1.234) (N6-L-threonylcarbamoyladenine synthase) (t(6)A synthase) (t(6)A37 threonylcarbamoyladenosine biosynthesis protein TsaD) (tRNA threonylcarbamoyladenosine biosynthesis protein TsaD)	tsaD gcp slr0807	NaN	WT48_only	WT48_only	NaN
P74237|P74237_SYNY3	Slr1162 protein	slr1162	NaN	WT48_only	WT48_only	NaN
P74369|Y1647_SYNY3	UPF0014 membrane protein slr1647	slr1647	NaN	WT48_only	WT48_only	NaN
P73565|P73565_SYNY3	Sll0872 protein	sll0872	NaN	WT48_only	WT48_only	NaN
P75023|P75023_SYNY3	Carboxyl-terminal protease	ctpB	NaN	WT48_only	WT48_only	NaN
Q6ZEF9|Q6ZEF9_SYNY3	Ssl7039 protein	ssl7039	NaN	WT48_only	WT48_only	NaN
P74656|P74656_SYNY3	Sll1549 protein	sll1549	NaN	0.66386	WT48_only	1.97396
P73836|Y3402_SYNY3	Uncharacterized protein ssr3402	ssr3402	NaN	0.698003	WT48_only	NaN
P74103|FRP_SYNY3	Fluorescence recovery protein (FRP)	frp slr1964	NaN	NaN	WT48_only	NaN
Q55423|Y829_SYNY3	Uncharacterized methyltransferase sll0829 (EC 2.1.1.-)	sll0829	NaN	NaN	WT48_only	NaN
Q55885|Q55885_SYNY3	Sensory transduction histidine kinase	sll0094	NaN	NaN	WT48_only	NaN
P74717|P74717_SYNY3	Chloroplast membrane-associated 30 kD protein	im30	-0.778781	-0.154317	-0.796576	-0.172112
Q55116|Y410_SYNY3	Putative esterase sll0410 (EC 3.1.-.-)	sll0410	-0.493601	-0.0639547	-0.788768	-0.359121
P72675|P72675_SYNY3	Slr0731 protein	slr0731	-0.678862	-0.388383	-0.783718	-0.49324
Q55389|FTRC_SYNY3	Ferredoxin-thioredoxin reductase, catalytic chain (FTR-C) (EC 1.8.7.2) (Ferredoxin-thioredoxin reductase subunit B) (FTR-B)	ftrC sll0554	0.686464	1.53686	-0.776972	0.0734234
Q55544|APCE_SYNY3	Phycobiliprotein ApcE (EC 4.-.-.-) (Phycobilisome LCM core-membrane linker polypeptide) (Phycobilisome core-membrane linker phycobiliprotein ApcE)	apcE slr0335	-0.251512	0.420174	-0.776876	-0.105191
P72644|PURL_SYNY3	Phosphoribosylformylglycinamidine synthase subunit PurL (FGAM synthase) (EC 6.3.5.3) (Formylglycinamide ribonucleotide amidotransferase subunit II) (FGAR amidotransferase II) (FGAR-AT II) (Glutamine amidotransferase PurL) (Phosphoribosylformylglycinamidine synthase subunit II)	purL sll1056	-0.693892	0.120751	-0.753145	0.0614974
P73281|P73281_SYNY3	Sll1071 protein	sll1071	-0.0337811	0.664777	-0.726344	-0.0277863
P73317|RL2_SYNY3	50S ribosomal protein L2	rplB rpl2 sll1802	-0.448794	-0.0820141	-0.69695	-0.33017
P74330|SYC_SYNY3	Cysteine--tRNA ligase (EC 6.1.1.16) (Cysteinyl-tRNA synthetase) (CysRS)	cysS slr0958	-0.723656	-0.504513	-0.695958	-0.476815
Q57417|ACCD_SYNY3	Acetyl-coenzyme A carboxylase carboxyl transferase subunit beta (ACCase subunit beta) (Acetyl-CoA carboxylase carboxyltransferase subunit beta) (EC 2.1.3.15)	accD zfpA sll0336	-0.703861	-0.345767	-0.665434	-0.30734
P72584|ACSF1_SYNY3	Magnesium-protoporphyrin IX monomethyl ester [oxidative] cyclase 1 (Mg-protoporphyrin IX monomethyl ester oxidative cyclase 1) (EC 1.14.13.81)	acsF1 sll1214	0.0670242	0.63787	-0.661051	-0.0902055
P26287|CYF_SYNY3	Cytochrome f	petA sll1317	-0.671403	0.192998	-0.660721	0.20368
P74371|CPXT_SYNY3	Chromophore lyase CpcT/CpeT (EC 4.-.-.-)	cpcT slr1649	-0.452836	-0.00561714	-0.653785	-0.206566
P54384|LEUC_SYNY3	3-isopropylmalate dehydratase large subunit (EC 4.2.1.33) (Alpha-IPM isomerase) (IPMI) (Isopropylmalate isomerase)	leuC sll1470	-0.359756	0.069931	-0.651939	-0.222253
Q55366|Q55366_SYNY3	Ferredoxin--nitrite reductase	nirA	-0.616076	-0.0496737	-0.644466	-0.078064
Q6ZEL7|Q6ZEL7_SYNY3	Uncharacterized protein	ssl5113	-0.625736	0.432611	-0.637294	0.421053
P74511|Y1949_SYNY3	Thylakoid membrane protein slr1949	slr1949	-0.742894	-0.15277	-0.630442	-0.0403169
P74503|KACL2_SYNY3	KaiC-like protein 2	slr1942	-0.385602	0.192086	-0.624647	-0.0469589
P52981|GLGB_SYNY3	1,4-alpha-glucan branching enzyme GlgB (EC 2.4.1.18) (1,4-alpha-D-glucan:1,4-alpha-D-glucan 6-glucosyl-transferase) (Alpha-(1->4)-glucan branching enzyme) (Glycogen branching enzyme) (BE)	glgB sll0158	-0.0155443	0.297359	-0.619124	-0.30622
P73319|RL4_SYNY3	50S ribosomal protein L4	rplD rpl4 sll1800	-0.0226803	0.473391	-0.61253	-0.116458
P73287|P73287_SYNY3	Bacterioferritin (EC 1.16.3.1)	bfr	-0.813578	0.174044	-0.604237	0.383385
P73644|P73644_SYNY3	S-adenosyl-methionine: precorrin-2 methyltransferase	cbiL	NaN	NaN	-0.60272	NaN
P74345|P74345_SYNY3	Slr1628 protein	slr1628	-0.463638	0.754318	-0.588971	0.628985
P23353|AROC_SYNY3	Chorismate synthase (CS) (EC 4.2.3.5) (5-enolpyruvylshikimate-3-phosphate phospholyase)	aroC sll1747	-0.728401	-0.304249	-0.579385	-0.155233
P74144|P74144_SYNY3	Sll1866 protein	sll1866	-0.717311	-0.462027	-0.567795	-0.312511
P72747|P72747_SYNY3	Slr1103 protein	slr1103	-0.484802	0.155202	-0.565268	0.0747356
P72665|P72665_SYNY3	LlaI.2 protein	llaI.2	-0.654118	0.0130971	-0.55974	0.107475
P74214|SRP54_SYNY3	Signal recognition particle protein (Fifty-four homolog)	ffh slr1531	0.0214157	0.292244	-0.557745	-0.286917
Q55700|FTSH2_SYNY3	ATP-dependent zinc metalloprotease FtsH 2 (EC 3.4.24.-)	ftsH2 slr0228	-0.269651	0.0515436	-0.549587	-0.228392
P72991|FTSH3_SYNY3	ATP-dependent zinc metalloprotease FtsH 3 (EC 3.4.24.-)	ftsH3 slr1604	-0.3509	0.03409	-0.548742	-0.163752
P54225|HEMH_SYNY3	Ferrochelatase (EC 4.99.1.1) (Heme synthase) (Protoheme ferro-lyase)	hemH slr0839	-0.761186	0.08428	-0.53706	0.308406
Q55637|RNC2_SYNY3	Ribonuclease 3 2 (EC 3.1.26.3) (Ribonuclease III 2) (RNase III 2)	rnc2 slr0346	-0.445742	0.245278	-0.535137	0.155882
P80505|G3P2_SYNY3	Glyceraldehyde-3-phosphate dehydrogenase 2 (EC 1.2.1.59) (GAPDH 2) (NAD(P)-dependent glyceraldehyde-3-phosphate dehydrogenase) (NAD-dependent glyceraldehyde-3-phosphate dehydrogenase)	gap2 sll1342	-0.53018	0.186177	-0.530069	0.186288
P74693|P74693_SYNY3	Cation or drug efflux system protein	slr0454	-0.40254	0.706308	-0.524743	0.584105
P73053|THYX_SYNY3	Flavin-dependent thymidylate synthase (FDTS) (EC 2.1.1.148) (FAD-dependent thymidylate synthase) (Thymidylate synthase ThyX) (TS) (TSase)	thyX sll1635	-0.179345	0.512459	-0.518107	0.173698
P22040|Y415_SYNY3	Uncharacterized ABC transporter ATP-binding protein sll0415	sll0415	-0.0427272	0.0496877	-0.515736	-0.423321
P72649|P72649_SYNY3	Phosphoglycerate mutase	gpmB	-0.228793	0.218358	-0.51119	-0.0640392
P74490|P74490_SYNY3	Pyruvate dehydrogenase E1 component subunit alpha (EC 1.2.4.1)	pdhA slr1934	-0.46069	0.239143	-0.508697	0.191136
P74562|NADB_SYNY3	L-aspartate oxidase (LASPO) (EC 1.4.3.16) (Quinolinate synthase B)	nadB sll0631	-0.649099	0.200847	-0.505802	0.344144
Q59987|POR_SYNY3	Light-dependent protochlorophyllide reductase (PCR) (EC 1.3.1.33) (NADPH-protochlorophyllide oxidoreductase) (LPOR) (POR)	por pcr slr0506	-0.447353	-0.245241	-0.500118	-0.298005
Q55496|Q55496_SYNY3	Sll0493 protein	sll0493	-0.330329	0.177032	-0.499889	0.00747172
Q55318|FENR_SYNY3	Ferredoxin--NADP reductase (FNR) (EC 1.18.1.2)	petH slr1643	-0.392274	0.25098	-0.4989	0.144354
P74618|6PGL_SYNY3	6-phosphogluconolactonase (6PGL) (EC 3.1.1.31)	pgl devB sll1479	-0.78381	-0.582568	-0.497761	-0.296519
Q55778|SYE_SYNY3	Glutamate--tRNA ligase (EC 6.1.1.17) (Glutamyl-tRNA synthetase) (GluRS)	gltX sll0179	-0.498215	-0.17649	-0.497621	-0.175895
P72781|P72781_SYNY3	NarL subfamily	slr1783	-0.637716	-0.171178	-0.496323	-0.0297852
P72884|P72884_SYNY3	ABC transporter	rfbB	-0.158852	-0.283431	-0.495772	-0.620351
Q55119|EFP_SYNY3	Elongation factor P (EF-P)	efp slr0434	0.0948264	0.453307	-0.491341	-0.132861
P74611|P74611_SYNY3	Slr1579 protein	slr1579	-0.532874	-0.13015	-0.486817	-0.0840937
P72763|P72763_SYNY3	Erythroid ankyrin	ank	-0.0163466	0.176268	-0.485493	-0.292879
P54224|DCUP_SYNY3	Uroporphyrinogen decarboxylase (UPD) (URO-D) (EC 4.1.1.37)	hemE slr0536	0.404713	0.78724	-0.479791	-0.0972633
P73184|P73184_SYNY3	Sensory transduction histidine kinase	slr1393	-0.505308	-0.0903378	-0.478091	-0.0631212
Q55361|Q55361_SYNY3	Sll0887 protein	sll0887	-0.274846	0.208526	-0.475773	0.00759888
P74228|EFG2_SYNY3	Elongation factor G 2 (EF-G 2)	fusB fus sll1098	-0.291333	-0.12287	-0.460693	-0.29223
P74594|KT3K_SYNY3	Probable ketoamine kinase slr1563 (EC 2.7.1.-)	slr1563	NaN	-0.753706	-0.460098	NaN
P73058|HISX_SYNY3	Histidinol dehydrogenase (HDH) (EC 1.1.1.23)	hisD slr1848	-0.492383	-0.105864	-0.458885	-0.0723654
P74544|P74544_SYNY3	Sll1367 protein	sll1367	-0.351212	-0.0606893	-0.454229	-0.163706
P51634|CHLI_SYNY3	Magnesium-chelatase subunit ChlI (EC 6.6.1.1) (Mg-protoporphyrin IX chelatase)	chlI slr1030	0.250494	0.342396	-0.436899	-0.344997
Q55112|Q55112_SYNY3	Sll0414 protein	sll0414	-0.0150064	0.793828	-0.433421	0.375413
P73680|P73680_SYNY3	Sll2002 protein	sll2002	0.0586491	0.742205	-0.42835	0.255206
Q55467|CHLM_SYNY3	Magnesium-protoporphyrin O-methyltransferase (EC 2.1.1.11) (Magnesium-protoporphyrin IX methyltransferase)	chlM slr0525	-0.211778	0.0492522	-0.422593	-0.161563
Q55499|SSB1_SYNY3	Single-stranded DNA-binding protein 1 (SSB 1)	ssb slr0925	-0.137619	0.419629	-0.42221	0.135038
Q55679|Q55679_SYNY3	Aspartate aminotransferase	aspC	-0.274214	0.449526	-0.419832	0.303908
P28463|HEM1_SYNY3	Glutamyl-tRNA reductase (GluTR) (EC 1.2.1.70)	hemA slr1808	0.00277583	0.240568	-0.41615	-0.178358
P73098|DNAK3_SYNY3	Chaperone protein dnaK3 (HSP70-3) (Heat shock 70 kDa protein 3) (Heat shock protein 70-3)	dnaK3 sll1932	-0.597408	-0.46036	-0.414092	-0.277044
P73660|HEM3_SYNY3	Porphobilinogen deaminase (PBG) (EC 2.5.1.61) (Hydroxymethylbilane synthase) (HMBS) (Pre-uroporphyrinogen synthase)	hemC slr1887	-0.407208	-0.0384439	-0.412975	-0.0442111
P73618|DEOC_SYNY3	Deoxyribose-phosphate aldolase (DERA) (EC 4.1.2.4) (2-deoxy-D-ribose 5-phosphate aldolase) (Phosphodeoxyriboaldolase) (Deoxyriboaldolase)	deoC sll1776	-0.12424	0.518274	-0.410278	0.232235
P15729|GLCP_SYNY3	Glucose transport protein	gtr glcP sll0771	-0.424941	0.462406	-0.408652	0.478695
P74510|P74510_SYNY3	Dihydrolipoamide acetyltransferase component of pyruvate dehydrogenase complex (EC 2.3.1.-)	odhB	-0.274007	0.268405	-0.403288	0.139124
P74292|NADE_SYNY3	Glutamine-dependent NAD(+) synthetase (EC 6.3.5.1) (NAD(+) synthase [glutamine-hydrolyzing])	nadE slr1691	-0.646753	-0.434153	-0.398818	-0.186219
P73505|SYI_SYNY3	Isoleucine--tRNA ligase (EC 6.1.1.5) (Isoleucyl-tRNA synthetase) (IleRS)	ileS sll1362	-0.339595	0.0211633	-0.396985	-0.0362263
P74630|P74630_SYNY3	Sll0735 protein	sll0735	-0.564361	0.0170288	-0.395971	0.185419
P73424|P73424_SYNY3	Slr1540 protein	slr1540	-0.409035	0.0717843	-0.392361	0.0884584
P73448|NARB_SYNY3	Nitrate reductase (EC 1.7.5.1)	narB sll1454	-0.666519	-0.021265	-0.384858	0.260396
P73922|FBSB_SYNY3	D-fructose 1,6-bisphosphatase class 2/sedoheptulose 1,7-bisphosphatase (FBPase class 2/SBPase) (EC 3.1.3.11) (EC 3.1.3.37)	slr2094	-0.766649	-0.632897	-0.382565	-0.248813
P28371|EFG1_SYNY3	Elongation factor G 1 (EF-G 1)	fusA fus slr1463	0.301545	0.621004	-0.377174	-0.0577145
P73405|P73405_SYNY3	Pyruvate dehydrogenase E1 component subunit beta (EC 1.2.4.1)	pdhB	0.223228	0.660437	-0.375525	0.0616849
Q55552|Q55552_SYNY3	IMP dehydrogenase	guaB	-0.0504564	0.134669	-0.374824	-0.189699
P74309|ALF1_SYNY3	Fructose-bisphosphate aldolase class 1 (EC 4.1.2.13) (Fructose-bisphosphate aldolase class I) (FBP aldolase)	fda fbaB slr0943	-0.659019	-0.424737	-0.369983	-0.135701
Q55799|Q55799_SYNY3	General secretion pathway protein E	gspE	-0.201993	0.177053	-0.36577	0.0132758
Q55779|Q55779_SYNY3	Slr0207 protein	slr0207	-0.660053	-0.338414	-0.365124	-0.043485
P74689|ILVD_SYNY3	Dihydroxy-acid dehydratase (DAD) (EC 4.2.1.9)	ilvD slr0452	-0.521196	-0.336259	-0.362715	-0.177778
P73163|DLHH_SYNY3	Putative carboxymethylenebutenolidase (EC 3.1.1.45) (Dienelactone hydrolase) (DLH)	sll1298	-0.565681	-0.408066	-0.362034	-0.204419
P74423|SYA_SYNY3	Alanine--tRNA ligase (EC 6.1.1.7) (Alanyl-tRNA synthetase) (AlaRS)	alaS sll0362	-0.49896	0.0297515	-0.352345	0.176366
P54902|PROA1_SYNY3	Gamma-glutamyl phosphate reductase 1 (GPR 1) (EC 1.2.1.41) (Glutamate-5-semialdehyde dehydrogenase 1) (Glutamyl-gamma-semialdehyde dehydrogenase 1) (GSA dehydrogenase 1)	proA1 proA sll0373	0.24979	0.774127	-0.350519	0.173817
Q6ZES2|Q6ZES2_SYNY3	Slr5058 protein	slr5058	-0.329315	0.34081	-0.342091	0.328034
Q55177|Q55177_SYNY3	Sensory transduction histidine kinase	slr0484	-0.153148	0.474497	-0.339418	0.288227
P0DJF8|MTAP_SYNY3	S-methyl-5'-thioadenosine phosphorylase (EC 2.4.2.28) (5'-methylthioadenosine phosphorylase) (MTA phosphorylase) (MTAP)	mtnP sll0135	-0.127277	0.774869	-0.331507	0.570639
Q55693|Q55693_SYNY3	Histidine kinase (EC 2.7.13.3)	slr0222	-0.323371	0.14518	-0.331121	0.13743
P74582|ACNB_SYNY3	Aconitate hydratase B (ACN) (Aconitase) (EC 4.2.1.3) ((2R,3S)-2-methylisocitrate dehydratase) ((2S,3R)-3-hydroxybutane-1,2,3-tricarboxylate dehydratase) (2-methyl-cis-aconitate hydratase) (EC 4.2.1.99) (Iron-responsive protein-like) (IRP-like) (RNA-binding protein)	acnB slr0665	-0.587371	-0.330716	-0.325104	-0.068449
Q55404|ACSA_SYNY3	Acetyl-coenzyme A synthetase (AcCoA synthetase) (Acs) (EC 6.2.1.1) (Acetate--CoA ligase) (Acyl-activating enzyme)	acsA acs sll0542	-0.32998	-0.0395114	-0.32477	-0.0343011
P73309|RL24_SYNY3	50S ribosomal protein L24	rplX rpl24 sll1807	-0.253269	0.013099	-0.323667	-0.0572993
P36265|NUSG_SYNY3	Transcription termination/antitermination protein NusG	nusG sll1742	-0.103722	0.267223	-0.317469	0.0534763
P72870|APCD_SYNY3	Allophycocyanin subunit alpha-B	apcD sll0928	-0.225934	0.12313	-0.314905	0.0341587
P74598|Y1491_SYNY3	Uncharacterized WD repeat-containing protein sll1491	sll1491	-0.64967	-0.160586	-0.313844	0.17524
P74565|SIGA_SYNY3	RNA polymerase sigma factor SigA	sigA rpoD rpoD1 slr0653	-0.288904	-0.35522	-0.313667	-0.379982
P73833|CPHA_SYNY3	Cyanophycin synthetase (EC 6.3.2.29) (EC 6.3.2.30) (Cyanophycin synthase)	cphA slr2002	-0.598598	-0.159536	-0.313427	0.125635
P73584|P73584_SYNY3	Sll0862 protein	sll0862	-0.291431	0.0986411	-0.307209	0.0828635
P73558|GATA_SYNY3	Glutamyl-tRNA(Gln) amidotransferase subunit A (Glu-ADT subunit A) (EC 6.3.5.7)	gatA slr0877	0.0968018	0.476839	-0.305292	0.0747452
P74002|Y1322_SYNY3	Metalloprotease slr1322 (EC 3.4.-.-)	slr1322	0.103096	0.604496	-0.279163	0.222237
P73761|PYRF_SYNY3	Orotidine 5'-phosphate decarboxylase (EC 4.1.1.23) (OMP decarboxylase) (OMPDCase) (OMPdecase)	pyrF sll0838	-0.186355	0.648769	-0.278225	0.556899
P74074|P74074_SYNY3	Slr1338 protein	slr1338	-0.522127	0.217119	-0.269788	0.469458
Q55087|CHLP_SYNY3	Geranylgeranyl diphosphate reductase (EC 1.3.1.83) (Geranylgeranyl reductase)	chlP sll1091	0.452704	0.203783	-0.269647	-0.518568
P73619|P73619_SYNY3	Sll1775 protein	sll1775	-0.416496	-0.256692	-0.26674	-0.106936
P73591|P73591_SYNY3	Sll1308 protein	sll1308	-0.715254	-0.488695	-0.263955	-0.0373955
P74349|P74349_SYNY3	Twitching mobility protein	pilT	-0.0125306	0.486969	-0.256858	0.242641
Q55448|Q55448_SYNY3	PatA subfamily	sll0038	-0.0725492	0.356467	-0.254402	0.174615
Q6YRQ2|Q6YRQ2_SYNY3	Type I restriction enzyme R Protein (EC 3.1.21.3)	slr6102	-0.140016	0.216618	-0.250274	0.10636
P73359|P73359_SYNY3	Short-chain alcohol dehydrogenase family	slr1208	-0.158365	0.192976	-0.24991	0.101431
P74384|PUR8_SYNY3	Adenylosuccinate lyase (ASL) (EC 4.3.2.2) (Adenylosuccinase) (ASase)	purB sll0421	-0.054704	0.155471	-0.216067	-0.0058918
P72854|SIR_SYNY3	Sulfite reductase [ferredoxin] (EC 1.8.7.1)	sir slr0963	-0.319902	-0.22994	-0.213886	-0.123924
P77966|GYRB_SYNY3	DNA gyrase subunit B (EC 5.6.2.2) [Cleaved into: Ssp GyrB intein]	gyrB sll2005	0.291656	0.549582	-0.172351	0.0855745
P73128|P73128_SYNY3	Sulfolipid biosynthesis protein SqdB	sqdB	0.300759	0.535514	-0.170303	0.0644512
P80046|IDH_SYNY3	Isocitrate dehydrogenase [NADP] (IDH) (EC 1.1.1.42) (IDP) (NADP(+)-specific ICDH) (Oxalosuccinate decarboxylase)	icd slr1289	0.226145	0.335088	-0.170135	-0.0611922
P74686|P74686_SYNY3	Antiviral protein	ski2	-0.16266	0.0789407	-0.16732	0.0742811
P74155|YIDC_SYNY3	Membrane protein insertase YidC (Alb3) (Foldase YidC) (Membrane integrase YidC) (Membrane protein YidC) (Oxa1) (SynYidC)	yidC alb3 slr1471	-0.0983054	-0.148145	-0.154144	-0.203984
P73950|PLSX_SYNY3	Phosphate acyltransferase (EC 2.3.1.274) (Acyl-ACP phosphotransacylase) (Acyl-[acyl-carrier-protein]--phosphate acyltransferase) (Phosphate-acyl-ACP acyltransferase)	plsX slr1510	0.55994	0.67724	0.133477	0.250777
Q55514|Q55514_SYNY3	Slr0552 protein	slr0552	0.643075	0.526714	0.142538	0.0261765
P73626|P73626_SYNY3	Sll1771 protein	sll1771	-0.181487	-0.23082	0.153067	0.103734
P74614|P74614_SYNY3	NADH dehydrogenase	ndh	0.0294692	0.319645	0.163856	0.454032
P74324|F16PA_SYNY3	Fructose-1,6-bisphosphatase class 1 (FBPase class 1) (EC 3.1.3.11) (D-fructose-1,6-bisphosphate 1-phosphohydrolase class 1)	fbp slr0952	0.0204131	-0.123083	0.170331	0.0268351
P22034|CH602_SYNY3	60 kDa chaperonin 2 (GroEL protein 2) (Protein Cpn60 2)	groL2 cpn60-2 groEL-2 groEL2 sll0416	0.640657	0.330617	0.183976	-0.126064
P22358|DNAK2_SYNY3	Chaperone protein dnaK2 (HSP70-2) (Heat shock 70 kDa protein 2) (Heat shock protein 70-2)	dnaK2 dnaK sll0170	-0.0668023	-0.314254	0.189767	-0.0576852
P73123|RBCR_SYNY3	Probable RuBisCO transcriptional regulator	rbcR sll0998	0.00274976	-0.0225283	0.193991	0.168713
P74215|GATB_SYNY3	Aspartyl/glutamyl-tRNA(Asn/Gln) amidotransferase subunit B (Asp/Glu-ADT subunit B) (EC 6.3.5.-)	gatB sll1435	0.356779	0.312648	0.195473	0.151342
P73650|P73650_SYNY3	High-affinity branched-chain amino acid transport ATP-binding protein BraG	livF	-0.179415	-0.406303	0.211741	-0.0151469
P73714|Y1821_SYNY3	Putative zinc metalloprotease slr1821 (EC 3.4.24.-)	slr1821	0.578144	-0.149426	0.225835	-0.501735
Q55746|LPXA_SYNY3	Acyl-[acyl-carrier-protein]--UDP-N-acetylglucosamine O-acyltransferase (UDP-N-acetylglucosamine acyltransferase) (EC 2.3.1.129)	lpxA sll0379	0.551131	0.206148	0.23524	-0.109742
P73881|COABC_SYNY3	Coenzyme A biosynthesis bifunctional protein CoaBC (DNA/pantothenate metabolism flavoprotein) (Phosphopantothenoylcysteine synthetase/decarboxylase) (PPCS-PPCDC) [Includes: Phosphopantothenoylcysteine decarboxylase (PPC decarboxylase) (PPC-DC) (EC 4.1.1.36) (CoaC); Phosphopantothenate--cysteine ligase (EC 6.3.2.5) (CoaB) (Phosphopantothenoylcysteine synthetase) (PPC synthetase) (PPC-S)]	coaBC dfp sll0250	NaN	NaN	0.241895	NaN
P74242|P74242_SYNY3	Slr1166 protein	slr1166	0.36305	0.237752	0.251793	0.126495
P72900|P72900_SYNY3	Mannosyltransferase B	rfbU	0.679892	0.47795	0.252796	0.0508544
P74361|CLPB2_SYNY3	Chaperone protein ClpB 2	clpB2 slr1641	0.332055	-0.714017	0.268882	-0.777189
P74528|MURC_SYNY3	UDP-N-acetylmuramate--L-alanine ligase (EC 6.3.2.8) (UDP-N-acetylmuramoyl-L-alanine synthetase)	murC slr1423	0.591939	-0.220664	0.271962	-0.540641
P74467|CLPP3_SYNY3	Probable ATP-dependent Clp protease proteolytic subunit 3 (EC 3.4.21.92) (Endopeptidase Clp 3)	clpP3 slr0165	0.612429	0.264879	0.272297	-0.0752538
P73411|G6PD_SYNY3	Glucose-6-phosphate 1-dehydrogenase (G6PD) (EC 1.1.1.49)	zwf slr1843	0.222682	0.310087	0.293593	0.380997
P74604|P74604_SYNY3	Slr1571 protein	slr1571	0.0149237	-0.510972	0.29612	-0.229776
P74383|ASGX_SYNY3	Isoaspartyl peptidase/L-asparaginase (EC 3.4.19.5) (Beta-aspartyl-peptidase) (Isoaspartyl dipeptidase) [Cleaved into: Isoaspartyl peptidase/L-asparaginase subunit alpha; Isoaspartyl peptidase/L-asparaginase subunit beta]	sll0422	0.551801	0.106267	0.299042	-0.146493
Q55788|Q55788_SYNY3	Sensory transduction histidine kinase	slr0073	0.11928	-0.147116	0.302283	0.0358861
P74044|P74044_SYNY3	Cytochrome c oxidase subunit 2 (EC 1.9.3.1)	ctaC	0.791583	0.366585	0.326216	-0.0987822
P49057|GUAA_SYNY3	GMP synthase [glutamine-hydrolyzing] (EC 6.3.5.2) (GMP synthetase) (Glutamine amidotransferase)	guaA slr0213	0.753335	0.22277	0.337578	-0.192987
P73456|FTSZ_SYNY3	Cell division protein FtsZ	ftsZ sll1633	0.253334	-0.292034	0.338904	-0.206463
Q55924|Q55924_SYNY3	Slr0317 protein	slr0317	-0.171115	-0.466876	0.339071	0.0433102
P74394|P74394_SYNY3	Sll0272 protein	sll0272	0.426311	0.137882	0.342318	0.053889
P73661|P73661_SYNY3	Slr1888 protein	slr1888	-0.0684636	-0.363393	0.343136	0.0482076
P52231|THIO_SYNY3	Thioredoxin (Trx)	trxA slr0623	0.180355	-0.223218	0.346657	-0.0569166
P73655|SYW_SYNY3	Tryptophan--tRNA ligase (EC 6.1.1.2) (Tryptophanyl-tRNA synthetase) (TrpRS)	trpS slr1884	0.358722	-0.301338	0.351611	-0.308449
P73326|ARGB_SYNY3	Acetylglutamate kinase (EC 2.7.2.8) (N-acetyl-L-glutamate 5-phosphotransferase) (NAG kinase) (NAGK)	argB slr1898	0.229094	-0.392369	0.356696	-0.264767
P73446|P73446_SYNY3	Slr1552 protein	slr1552	0.0616995	0.478532	0.357179	0.774012
P73004|P73004_SYNY3	Long-chain-fatty-acid CoA ligase	slr1609	0.762373	0.503896	0.358163	0.0996863
P74595|P74595_SYNY3	RNA polymerase sigma-37	rpoF	-0.0379175	-0.190848	0.364006	0.211075
P74673|P74673_SYNY3	Slr1668 protein	slr1668	0.131838	0.310603	0.377354	0.556119
P74339|P74339_SYNY3	Slr1624 protein	slr1624	-0.211322	-0.39502	0.382567	0.198868
P73077|PARC_SYNY3	DNA topoisomerase 4 subunit A (EC 5.6.2.2) (Topoisomerase IV subunit A)	parC sll1941	0.441201	-0.354681	0.382793	-0.413089
P73594|Y1409_SYNY3	Uncharacterized WD repeat-containing protein slr1409	slr1409	-0.219834	-0.676668	0.385447	-0.071387
Q6ZEH4|Q6ZEH4_SYNY3	Slr7024 protein	slr7024	0.137981	0.24748	0.385565	0.495064
Q55727|Q55727_SYNY3	Slr0645 protein	slr0645	0.292423	-0.0721773	0.390585	0.0259851
Q6ZEB8|Q6ZEB8_SYNY3	Uncharacterized protein	slr7080	-0.602545	-0.316168	0.395131	0.681508
P74060|Y821_SYNY3	Putative sulfur carrier protein slr0821	slr0821	0.208176	-0.19583	0.401066	-0.00293986
P73720|OPCA_SYNY3	Putative OxPP cycle protein OpcA	opcA slr1734	0.645399	0.30958	0.405593	0.0697734
Q55469|MURE_SYNY3	UDP-N-acetylmuramoyl-L-alanyl-D-glutamate--2,6-diaminopimelate ligase (EC 6.3.2.13) (Meso-A2pm-adding enzyme) (Meso-diaminopimelate-adding enzyme) (UDP-MurNAc-L-Ala-D-Glu:meso-diaminopimelate ligase) (UDP-MurNAc-tripeptide synthetase) (UDP-N-acetylmuramyl-tripeptide synthetase)	murE slr0528	0.476641	0.0163873	0.41444	-0.0458139
Q55403|Y575_SYNY3	Thylakoid membrane protein slr0575	slr0575	0.11554	-0.422492	0.418568	-0.119464
Q55359|Q55359_SYNY3	Sll0178 protein	sll0178	-0.265461	-0.782973	0.419789	-0.097723
P73385|P73385_SYNY3	Sll1739 protein	sll1739	0.0825806	-0.315048	0.422848	0.025219
Q6YRS9|Q6YRS9_SYNY3	Slr6016 protein (Slr6075 protein)	slr6016 slr6075	-0.630234	0.00353368	0.426574	1.06034
P72655|Y1128_SYNY3	Uncharacterized protein slr1128	slr1128	-0.354247	-0.647842	0.445687	0.152092
P73121|Y1919_SYNY3	Uncharacterized protein slr1919	slr1919	0.186392	-0.0892588	0.447317	0.171666
Q6YRU4|Q6YRU4_SYNY3	Sll6060 protein	sll6060	0.193105	NaN	0.454162	NaN
P74288|P74288_SYNY3	Hybrid sensory kinase	sll1555	0.635666	-0.0735836	0.454573	-0.254676
P26290|UCRIB_SYNY3	Cytochrome b6-f complex iron-sulfur subunit 2 (EC 7.1.1.6) (Plastohydroquinone:plastocyanin oxidoreductase iron-sulfur protein 2) (ISP 2) (RISP 2) (Rieske iron-sulfur protein 2)	petC2 sll1316	0.0484473	-0.549581	0.45513	-0.142899
Q6ZEA9|Q6ZEA9_SYNY3	Uncharacterized protein	sll7089	-0.44958	0.18093	0.462713	1.09322
P74506|P74506_SYNY3	Slr1944 protein	slr1944	-0.4188	-0.62517	0.478537	0.272167
Q55619|Q55619_SYNY3	ABC transporter	sll0759	0.146612	-0.289171	0.483234	0.047451
[truncated: 1,300 more rows]

## Sheet: Table S4
	WT 0h		slip4 0h		WT 24 h		slip4 24h
[truncated: 18 more rows]
